# Supplementary material for: Alterations of Chromatin Regulators in the Pathogenesis of Urinary Bladder Urothelial Carcinoma
Source: Cancers (Basel). 2021 Nov 30;13(23):6040. doi: 10.3390/cancers13236040 (PMC8656749; doi:10.3390/cancers13236040)
Supplement: Supplementary file 1 [file cancers-13-06040-s001.zip]

Archive with 1 entries (1 files):
- cancers-1456358-supplementary.xlsx
