# Supplementary material for: Alterations of Chromatin Regulators in the Pathogenesis of Urinary Bladder Urothelial Carcinoma
Source: Cancers (Basel). 2021 Nov 30;13(23):6040. doi: 10.3390/cancers13236040 (PMC8656749; doi:10.3390/cancers13236040)
Supplement: Supplementary file 1 [file cancers-13-06040-s001.zip › cancers-1456358-supplementary.xlsx]

## Sheet: MUT
HGNC approved symbol	number of samples with alteration	frequency [%]	cytoband	HGNC approved name	function	modification	protein complex	target entity
TP53	230	48.1	17p13.1	tumor protein p53	Histone modification write cofactor, TF	Histone acetylation, TF activator, TF repressor	#	H3
KMT2D	160	28.4	12q13.12	lysine (K)-specific methyltransferase 2D	Histone modification write	Histone methylation	COMPASS-like MLL1,2, MLL4/WBP7, COMPASS-like MLL3,4	H3K4
KDM6A	117	26	Xp11.3	lysine (K)-specific demethylase 6A	Histone modification erase	Histone methylation	CHD8, MLL2/3, MLL4/WBP7, COMPASS-like MLL3,4	H3K27me2. H3K27me3
ARID1A	130	24.5	1p36.11	AT rich interactive domain 1A (SWI-like)	Chromatin remodeling cofactor	#	BAF, nBAF, npBAF, PBAF, SWI/SNF_Brg1(I), SWI/SNF_Brg1(II), SWI/SNF_Brm, WINAC, bBAF, SWI/SNF BRM-BRG1	DNA motif
KMT2C	103	18.7	7q36.1	lysine (K)-specific methyltransferase 2C	Histone modification write	Histone methylation	MLL2/3, COMPASS-like MLL3,4	H3K4
RB1	83	17.5	13q14.2	retinoblastoma 1	Chromatin remodeling, Histone modification write	Histone ubiquitination	CREST-BRG1, L3MBTL1	#
EP300	80	15.3	22q13.2	E1A binding protein p300	Histone modification write	Histone acetylation	#	H2A, H2B, H3, H4
ATM	71	13.8	11q22.3	ATM serine/threonine kinase	Histone modification write	Histone phosphorylation	#	H2AXS139
CREBBP	53	12.1	16p13.3	CREB binding protein	Histone modification write	Histone acetylation	#	#
KMT2A	59	10.9	11q23.3	lysine (K)-specific methyltransferase 2A	Histone modification write	Histone methylation	MLL-HCF, CHD8, COMPASS-like MLL1,2	H3K4
BRCA2	52	9.5	13q13.1	breast cancer 2, early onset	Histone modification write	Histone acetylation	BRCC	H3, H4, ssDNA
ASXL2	47	9	2p23.3	additional sex combs like transcriptional regulator 2	Histone modification read	#	#	H3K4, H3K9
NCOR1	44	9	17p12-p11.2	nuclear receptor corepressor 1	Histone modification erase cofactor	Histone acetylation	#	#
TRRAP	41	8.7	7q22.1	transformation/transcription domain-associated protein	Histone modification write cofactor	Histone acetylation	SWR, PCAF, TFTC-HAT, NuA4, SAGA, NuA4-related complex, STAGA	#
SRCAP	38	8	16p11.2	Snf2-related CREBBP activator protein	Chromatin remodeling, Histone modification erase	Histone acetylation	NuA4-related complex, SRCAP	H2A.Z
ATR	36	7.5	3q23	ATR serine/threonine kinase	Histone modification write	Histone phosphorylation	#	H2AX
PRKDC	35	7.5	8q11.21	protein kinase, DNA-activated, catalytic polypeptide	Histone modification write	Histone phosphorylation	#	H2AXS139, H2AFXS139
ASH1L	36	7.3	1q22	ash1 (absent, small, or homeotic)-like (Drosophila)	Histone modification write	Histone methylation	#	H3K36
BPTF	32	7.3	17q24.2	bromodomain PHD finger transcription factor	Chromatin remodeling	#	NuRF	#
CHD6	35	7.3	20q12	chromodomain helicase DNA binding protein 6	Chromatin remodeling	#	#	#
ARID2	32	7	12q12	AT rich interactive domain 2 (ARID, RFX-like)	Chromatin remodeling cofactor	#	PBAF	DNA motif
CHD7	37	7	8q12.2	chromodomain helicase DNA binding protein 7	Chromatin remodeling	#	#	#
UBR5	32	7	8q22.3	ubiquitin protein ligase E3 component n-recognin 5	Chromatin remodeling, Histone modification write cofactor	Histone ubiquitination	#	H2A, H2AX
HUWE1	28	6.8	Xp11.22	HECT, UBA and WWE domain containing 1, E3 ubiquitin protein ligase	Histone modification write	Histone ubiquitination	#	H3K9
SETD2	33	6.8	3p21.31	SET domain containing 2	Histone modification write	Histone methylation	#	H3K36me2
CHD2	33	6.6	15q26.1	chromodomain helicase DNA binding protein 2	Chromatin remodeling	#	#	#
SPEN	32	6.6	1p36.21-p36.13	spen family transcriptional repressor	Histone modification erase cofactor, TF	Histone acetylation, TF activator, TF repressor	#	#
ARID1B	32	6.3	6q25.3	AT rich interactive domain 1B (SWI1-like)	Histone modification write	Histone ubiquitination	BAF, nBAF, npBAF, PBAF, SWI/SNF-like_EPAFa, SWI/SNF-like EPAFB, SWI/SNF BRM-BRG1	H2BK120, DNA motif
ATRX	27	6.1	Xq21.1	alpha thalassemia/mental retardation syndrome X-linked	Chromatin remodeling	#	#	H3K9me2, H3K9me3, H3K4
BAZ2B	29	6.1	2q24.2	bromodomain adjacent to zinc finger domain, 2B	Histone modification read	#	#	H1.4ac, H2Aac, H2Bac, H3ac, H4Kac
CHD9	30	6.1	16q12.2	chromodomain helicase DNA binding protein 9	Chromatin remodeling	#	#	#
ASXL1	26	5.8	20q11.21	additional sex combs like transcriptional regulator 1	Histone modification erase, Polycomb group (PcG) protein	Histone deubiquitination	PR-DUB	H2AK119
ATAD2	29	5.8	8q24.13	ATPase family, AAA domain containing 2	Chromatin remodeling	#	#	#
CHD4	30	5.8	12p13.31	chromodomain helicase DNA binding protein 4	Chromatin remodeling	#	NuRD	#
CIT	24	5.8	12q24.23	citron rho-interacting serine/threonine kinase	Histone modification write cofactor, Histone modification write cofactor	Histone methylation, Histone phosphorylation	#	H3K9
EP400	25	5.8	12q24.33	E1A binding protein p400	Chromatin remodeling, Histone modification write	Histone acetylation	SWR, NuA4, NuA4-related complex	#
KANSL1	25	5.8	17q21.31	KAT8 regulatory NSL complex subunit 1	Histone modification write cofactor, Histone modification write cofactor	Histone methylation, Histone acetylation	NSL, CHD8, MLL2/3, MLL4/WBP7	H4
MGA	36	5.8	15q15.1	MGA, MAX dimerization protein	Histone modification write cofactor, TF	Histone methylation, Histone acetylation, TF activator, TF repressor	RING2-L3MBTL2, CHD8, MLL2/3, MLL4/WBP7	DNA motif
PBRM1	28	5.8	3p21.1	polybromo 1	Histone modification read	#	PBAF, SWI/SNF BRM-BRG1	H3
TP53BP1	24	5.8	15q15.3	tumor protein p53 binding protein 1	Histone modification read	#	#	H4K79me2, H4K20me2
INO80	27	5.6	15q15.1	INO80 complex subunit	Chromatin remodeling	#	Ino80	#
JMJD1C	27	5.6	10q21.3	jumonji domain containing 1C	Histone modification erase	Histone methylation	#	H3K9me
KMT2B	25	5.6	19q13.12	lysine (K)-specific methyltransferase 2B	Histone modification write	Histone methylation	Menin-associated_HMT, MLL2/3, COMPASS-like MLL3,4	H3K4
NSD1	24	5.6	5q35.3	nuclear receptor binding SET domain protein 1	Histone modification write	Histone methylation	#	H3K36, H4K20
SF3B1	23	5.6	2q33.1	splicing factor 3b, subunit 1, 155kDa	RNA modification	#	B-WICH	#
SMARCA2	23	5.6	9p24.3	SWI/SNF related, matrix associated, actin dependent regulator of chromatin, subfamily a, member 2	Histone modification read, TF	TF activator	BAF, nBAF, npBAF, WINAC, bBAF, SWI/SNF BRM-BRG1	H3, DNA motif
SMARCA4	27	5.6	19p13.2	SWI/SNF related, matrix associated, actin dependent regulator of chromatin, subfamily a, member 4	Histone modification read, TF	TF activator	BAF, nBAF, npBAF, PBAF, SWI/SNF_Brg1(I), SWI/SNF_Brg1(II), SWI/SNF_Brm, SWI/SNF-like_EPAFa, WINAC, SWI/SNF-like EPAFB, bBAF, SWI/SNF BRM-BRG1, CREST-BRG1	H3, H4
TAF1L	25	5.6	9p21.1	TAF1 RNA polymerase II, TATA box binding protein (TBP)-associated factor, 210kDa-like	Histone modification read	#	#	H1.4ac, H2Aac, H2Bac, H3ac, H4ac
TET1	30	5.6	10q21.3	tet methylcytosine dioxygenase 1	DNA modification	DNA hydroxymethylation	#	mC
SF3B3	25	5.3	16q22.1	splicing factor 3b, subunit 3, 130kDa	RNA modification	#	#	#
BRCA1	24	5.1	17q21.31	breast cancer 1, early onset	Histone modification write cofactor, TF	Histone acetylation, Histone methylation, Histone ubiquitination, TF activator, TF repressor	BRCC, BRCA1-A	DNA motif
BRWD1	26	5.1	21q22.2	bromodomain and WD repeat domain containing 1	Histone modification read	#	#	H3
KDM3B	22	5.1	5q31.2	lysine (K)-specific demethylase 3B	Histone modification erase	Histone methylation	#	H3K9me1, H3K9me2
NCOA1	25	5.1	2p23.3	nuclear receptor coactivator 1	Histone modification write	Histone acetylation	#	H3, H4
PSIP1	23	5.1	9p22.3	PC4 and SFRS1 interacting protein 1	Chromatin remodeling	#	#	#
KDM5A	23	4.9	12p13.33	lysine (K)-specific demethylase 5A	Histone modification erase	Histone methylation	#	H3K4me3
KMT2E	22	4.9	7q22.3	lysine (K)-specific methyltransferase 2E	Histone modification write	Histone methylation	#	H3K4
RAI1	24	4.9	17p11.2	retinoic acid induced 1	Chromatin remodeling	#	#	#
ACTB	23	4.6	7p22.1	actin, beta	Chromatin remodeling cofactor	#	BAF, nBAF, npBAF, PBAF, SWI/SNF-like EPAFB, bBAF, SWI/SNF BRM-BRG1, NuA4, NuA4-related complex	#
ASXL3	22	4.6	18q12.1	additional sex combs like transcriptional regulator 3	Scaffold protein, Polycomb group (PcG) protein	#	#	#
BRD2	20	4.6	6p21.32	bromodomain containing 2	Histone modification read	#	#	H3K9me2, H3K14me2, H4K5ac, H4K12ac
CUL1	19	4.6	7q36.1	cullin 1	Chromatin remodeling cofactor	#	#	H3K9me3, H3K36me3, H1.4K26me3
BUB1	18	4.4	2q13	BUB1 mitotic checkpoint serine/threonine kinase	Histone modification write	Histone phosphorylation	#	H2AS121
CHD5	20	4.4	1p36.31	chromodomain helicase DNA binding protein 5	Chromatin remodeling	#	#	H3K27me3, H3K4
SUPT6H	20	4.4	17q11.2	suppressor of Ty 6 homolog (S. cerevisiae)	Histone modification erase cofactor	Histone methylation	#	#
CHD1	23	4.1	5q15-q21.1	chromodomain helicase DNA binding protein 1	Chromatin remodeling	#	#	#
CHD8	18	4.1	14q11.2	chromodomain helicase DNA binding protein 8	Chromatin remodeling	#	CHD8, MLL2/3, MLL4/WBP7	H1
DOT1L	23	4.1	19p13.3	DOT1-like histone H3K79 methyltransferase	Histone modification write	Histone methylation	#	H3K79
KAT6A	18	4.1	8p11.21	K(lysine) acetyltransferase 6A	Histone modification write	Histone acetylation	MOZ/MORF	H3, H4
NCOR2	18	4.1	12q24.31	nuclear receptor corepressor 2	Histone modification erase cofactor	Histone acetylation	#	#
NIPBL	18	4.1	5p13.2	Nipped-B homolog (Drosophila)	Histone modification erase cofactor	Histone acetylation	#	#
PHF20	19	4.1	20q11.22-q11.23	PHD finger protein 20	Histone modification write	Histone acetylation	NSL, CHD8, MLL2/3, MLL4/WBP7	H4
PPARGC1A	19	4.1	4p15.2	peroxisome proliferator-activated receptor gamma, coactivator 1 alpha	Histone modification cofactor	#	#	#
PRDM2	19	4.1	1p36.21	PR domain containing 2, with ZNF domain	Histone modification write	Histone methylation	#	H3K9
RSF1	18	4.1	11q14.1	remodeling and spacing factor 1	Histone modification read	#	RSF	#
SMARCC2	18	4.1	12q13.2	SWI/SNF related, matrix associated, actin dependent regulator of chromatin, subfamily c, member 2	Chromatin remodeling cofactor	#	BAF, nBAF, npBAF, PBAF, SWI/SNF_Brg1(I), SWI/SNF_Brg1(II), SWI/SNF_Brm, SWI/SNF-like_EPAFa, WINAC, SWI/SNF-like EPAFB, bBAF, SWI/SNF BRM-BRG1	#
SUPT16H	17	4.1	14q11.2	suppressor of Ty 16 homolog (S. cerevisiae)	Histone modification read	#	WINAC, FACT	H2A, H2B
ZMYND8	18	4.1	20q13.12	zinc finger, MYND-type containing 8	Histone modification erase cofactor	Histone acetylation	#	#
ATN1	20	3.9	12p13.31	atrophin 1	Histone modification erase cofactor	#	#	#
BAZ2A	17	3.9	12q13.3	bromodomain adjacent to zinc finger domain, 2A	Chromatin remodeling, Histone modification erase	Histone deacetylation	NoRC	H4K16ac, DNA motif
MDC1	18	3.9	6p21.33	mediator of DNA-damage checkpoint 1	Histone modification read	#	#	H2AX
PRDM16	16	3.9	1p36.32	PR domain containing 16	Histone modification write cofactor, TF	Histone methylation, TF repressor	#	H3K9, DNA motif
SETD5	17	3.9	3p25.3	SET domain containing 5	Histone modification write	Histone methylation	#	#
UBR2	18	3.9	6p21.1	ubiquitin protein ligase E3 component n-recognin 2	Histone modification write	Histone ubiquitination	#	H2A
ARID4A	18	3.6	#N/A	AT rich interactive domain 4A (RBP1-like)	Histone modification write cofactor	Histone acetylation	mSin3A	DNA motif
KDM3A	16	3.6	2p11.2	lysine (K)-specific demethylase 3A	Histone modification erase	Histone methylation	#	H3K9me1, H3K9me2
SP140	16	3.6	2q37.1	SP140 nuclear body protein	Histone modification read, TF	#	#	H3
USP7	17	3.6	16p13.2	ubiquitin specific peptidase 7 (herpes virus-associated)	Histone modification erase, DNA modification cofactor	Histone ubiquitination, DNA methylation	BCOR	H2Bub
BAP1	20	3.4	3p21.1	BRCA1 associated protein-1 (ubiquitin carboxy-terminal hydrolase)	Histone modification erase, Polycomb group (PcG) protein	Histone deubiquitination	PR-DUB	H2AK119ub1
CHD3	15	3.4	17p13.1	chromodomain helicase DNA binding protein 3	Chromatin remodeling	#	NuRD	#
FOXA1	14	3.4	14q21.1	forkhead box A1	Chromatin remodeling, TF	#	#	DNA motif
NCOA3	17	3.4	20q13.12	nuclear receptor coactivator 3	Histone modification write	Histone acetylation	#	#
WAC	17	3.4	10p12.1|10p12.1-p11.2	WW domain containing adaptor with coiled-coil	Histone modification write cofactor	Histone ubiquitination	#	#
ATF7IP	17	3.2	12p13.1	activating transcription factor 7 interacting protein	Histone modification write cofactor	Histone methylation	#	#
BCOR	13	3.2	Xp11.4	BCL6 corepressor	Polycomb group (PcG) protein	#	BCOR	#
BRD4	14	3.2	19p13.12	bromodomain containing 4	Histone modification read	#	#	H3K9, H3K14, H4K5, H4K12
CTCF	15	3.2	16q22.1	CCCTC-binding factor (zinc finger protein)	Chromatin remodeling, TF	TF activator	#	DNA motif
EHMT2	13	3.2	6p21.33	euchromatic histone-lysine N-methyltransferase 2	Histone modification write	Histone methylation	#	H3K9
GTF2I	13	3.2	7q11.23	general transcription factor IIi	TF	#	BHC	DNA motif
KAT7	13	3.2	17q21.33	K(lysine) acetyltransferase 7	Histone modification write	Histone acetylation	HBO1	H4
KDM2B	13	3.2	12q24.31	lysine (K)-specific demethylase 2B	Histone modification erase	Histone methylation	BCOR	H3K4me3, H3K36me2
KDM5B	14	3.2	1q32.1	lysine (K)-specific demethylase 5B	Histone modification erase	Histone methylation	#	H3K4me3
LEO1	17	3.2	15q21.2	Leo1, Paf1/RNA polymerase II complex component, homolog (S. cerevisiae)	Histone modification write cofactor	Histone ubiquitination	#	#
MBD1	17	3.2	18q21.1	methyl-CpG binding domain protein 1	Histone modification write cofactor, TF	Histone methylation, TF repressor	#	mCG, DNA motif
MBD5	15	3.2	2q23.1	methyl-CpG binding domain protein 5	Chromatin remodeling	#	#	#
NCOA6	14	3.2	20q11.22	nuclear receptor coactivator 6	Histone modification write cofactor	Histone methylation	CHD8, MLL2/3, COMPASS-like MLL3,4	#
PRDM5	14	3.2	4q27	PR domain containing 5	Histone modification write	Histone methylation	#	H3K9
SP100	13	3.2	2q37.1	SP100 nuclear antigen	Chromatin remodeling cofactor	#	#	#
TLK2	14	3.2	17q23.2	tousled-like kinase 2	Histone modification write	Histone phosphorylation	#	#
ARID4B	15	2.9	1q42.3	AT rich interactive domain 4B (RBP1-like)	Histone modification write cofactor	Histone acetylation	mSin3A	DNA motif
BAZ1B	12	2.9	7q11.23	bromodomain adjacent to zinc finger domain, 1B	Histone modification write	Histone phosphorylation	B-WICH, WINAC	H2AXT142, H3
BRDT	13	2.9	1p22.1	bromodomain, testis-specific	Histone modification read	#	#	H4K5ac, H4K8ac
CSNK2A1	13	2.9	20p13	casein kinase 2, alpha 1 polypeptide	Histone modification	#	RING2-FBRS	#
ERBB4	12	2.9	2q34	v-erb-b2 avian erythroblastic leukemia viral oncogene homolog 4	Histone modification cofactor	#	#	H3K9me3
ERCC6	14	2.9	10q11.23	excision repair cross-complementation group 6	Chromatin remodeling	#	B-WICH	#
HLCS	12	2.9	21q22.13	holocarboxylase synthetase (biotin-(proprionyl-CoA-carboxylase (ATP-hydrolysing)) ligase)	Histone modification write	#	#	H1, H2A, H2B, H4
MBD6	16	2.9	12q13.3	methyl-CpG binding domain protein 6	Chromatin remodeling	#	#	#
NCOA2	12	2.9	8q13.3	nuclear receptor coactivator 2	Chromatin remodeling cofactor	#	#	#
PHF20L1	12	2.9	8q24.22	PHD finger protein 20-like 1	Histone modification read	#	#	H3K4me
PRKCB	12	2.9	16p12.2-p12.1	protein kinase C, beta	Histone modification write	Histone methylation	#	H3T6
SETDB1	14	2.9	1q21.3	SET domain, bifurcated 1	Histone modification write	Histone methylation	#	H3K9
SHPRH	12	2.9	6q24.3	SNF2 histone linker PHD RING helicase, E3 ubiquitin protein ligase	Histone modification write cofactor	Histone ubiquitination	#	#
SIN3A	14	2.9	15q24.2	SIN3 transcription regulator family member A	Histone modification erase cofactor, TF	Histone acetylation, TF activator, TF repressor	SWI/SNF_Brg1(I), SWI/SNF_Brm, mSin3A, mSin3A-like complex	DNA motif
TAF1	12	2.9	Xq13.1	TAF1 RNA polymerase II, TATA box binding protein (TBP)-associated factor, 250kDa	Histone modification write	Histone acetylation	CHD8, MLL2/3, MLL4/WBP7	H3, H4
TAF3	14	2.9	10p14	TAF3 RNA polymerase II, TATA box binding protein (TBP)-associated factor, 140kDa	Histone modification read	#	#	H3K4me
TRIM24	13	2.9	7q33-q34	tripartite motif containing 24	Histone modification read	#	#	H3K4, H3K23ac
ZNF217	12	2.9	20q13.2	zinc finger protein 217	Histone modification erase cofactor, TF	Histone acetylation, TF repressor	BHC, LSD-CoREST	#
ZRANB3	13	2.9	2q21.3	zinc finger, RAN-binding domain containing 3	Chromatin remodeling, Histone modification read cofactor	Histone methylation	#	#
BAZ1A	11	2.7	14q13.1-q13.2	bromodomain adjacent to zinc finger domain, 1A	Histone chaperone	#	ACF, CHRAC	#
BRD7	12	2.7	16q12.1	bromodomain containing 7	Histone modification read	#	SWI/SNF BRM-BRG1	H3K9ac, H3K14ac, H3K8ac
BRD8	12	2.7	5q31.2	bromodomain containing 8	Histone modification read	#	SWR, NuA4, NuA4-related complex	#
EPC1	12	2.7	10p11.22	enhancer of polycomb homolog 1 (Drosophila)	Polycomb group (PcG) protein	#	NuA4, Piccolo_NuA4, NuA4-related complex	#
HIRA	11	2.7	22q11.21	histone cell cycle regulator	Histone modification read	#	#	H2B, H4
KAT6B	12	2.7	10q22.2	K(lysine) acetyltransferase 6B	Histone modification write	Histone acetylation	MOZ/MORF	H3
MPHOSPH8	14	2.7	13q12.11	M-phase phosphoprotein 8	Histone modification read	#	#	H3K9me3, H3K9me2
MSH6	11	2.7	2p16.3	mutS homolog 6	Histone modification read	#	#	H3K36me3
NASP	11	2.7	1p34.1	nuclear autoantigenic sperm protein (histone-binding)	Chromatin remodeling	#	#	H1
NBN	12	2.7	8q21.3	nibrin	Chromatin remodeling	#	#	H2AX
PARP1	15	2.7	1q42.12	poly (ADP-ribose) polymerase 1	Chromatin remodeling	#	#	H1
PRDM4	11	2.7	12q23.3	PR domain containing 4	Histone modification write	Histone methylation	#	H4R3
PRDM9	11	2.7	5p14.2	PR domain containing 9	Histone modification write	Histone methylation	#	H3K4
RPS6KA5	11	2.7	14q32.11	ribosomal protein S6 kinase, 90kDa, polypeptide 5	Histone modification write	Histone phosphorylation	#	H2AS1, H3S10, H3S28
SAP130	11	2.7	2q14.3	Sin3A-associated protein, 130kDa	Histone modification erase cofactor	Histone acetylation	#	#
SMARCAD1	11	2.7	4q22.3	SWI/SNF-related, matrix-associated actin-dependent regulator of chromatin, subfamily a, containing DEAD/H box 1	Chromatin remodeling	#	#	#
SMARCC1	12	2.7	3p21.31	SWI/SNF related, matrix associated, actin dependent regulator of chromatin, subfamily c, member 1	Chromatin remodeling cofactor	#	BAF, nBAF, npBAF, PBAF, SWI/SNF_Brg1(I), SWI/SNF_Brg1(II), SWI/SNF_Brm, SWI/SNF-like_EPAFa, WINAC, SWI/SNF-like EPAFB, bBAF, SWI/SNF BRM-BRG1	#
TOP2A	13	2.7	17q21.2	topoisomerase (DNA) II alpha 170kDa	Chromatin remodeling	#	#	DNA
YEATS2	11	2.7	3q27.1	YEATS domain containing 2	Histone chaperone	#	ATAC	#
ZNF687	14	2.7	1q21.3	zinc finger protein 687	Histone modification erase cofactor	Histone acetylation	#	#
ZZZ3	12	2.7	1p31.1	zinc finger, ZZ-type containing 3	Histone modification read	#	ATAC	#
BARD1	10	2.4	2q35	BRCA1 associated RING domain 1	Histone modification write	Histone ubiquitination	BRCC, BRCA1-A	H2AX, H2A, H2B, H3, H4
BCORL1	13	2.4	Xq26.1	BCL6 corepressor-like 1	Histone modification erase cofactor	Histone deacetylation	BCOR	H3K36me2
BRPF1	10	2.4	3p25.3	bromodomain and PHD finger containing, 1	Histone modification read	#	MOZ/MORF	H3K36me3
CUL2	13	2.4	10p11.21	cullin 2	Chromatin remodeling cofactor	#	#	HP1 (Heterochromatin protein 1)
CUL4B	10	2.4	Xq24	cullin 4B	Histone modification write	Histone ubiquitination	#	H3, H4
CXXC1	11	2.4	18q21.1	CXXC finger protein 1	Chromatin remodeling, TF	#	COMPASS	CG, DNA motif
DNMT3A	10	2.4	2p23.3	DNA (cytosine-5-)-methyltransferase 3 alpha	DNA modification	DNA methylation	#	dhC
JARID2	12	2.4	6p22.3	jumonji, AT rich interactive domain 2	Histone modification write cofactor	Histone methylation	PRC2	H3K27, H3K9
MASTL	10	2.4	10p12.1	microtubule associated serine/threonine kinase-like	Histone modification write	Histone phosphorylation	#	H1, H3
NAP1L1	10	2.4	12q21.2	nucleosome assembly protein 1-like 1	Histone chaperone	#	#	#
NAT10	15	2.4	11p13	N-acetyltransferase 10 (GCN5-related)	Histone modification write	Histone acetylation	#	#
PHF1	10	2.4	6p21.32	PHD finger protein 1	Polycomb group (PcG) protein	#	PRC2	#
PRMT7	10	2.4	16q22.1	protein arginine methyltransferase 7	Histone modification write	Histone methylation	#	H2A, H4R3
RAD54L2	10	2.4	3p21.2	RAD54-like 2 (S. cerevisiae)	Chromatin remodeling	#	#	#
SAFB	12	2.4	19p13.3	scaffold attachment factor B	Chromatin remodeling	#	#	#
SIRT1	10	2.4	10q21.3	sirtuin 1	Histone modification erase, Histone modification write cofactor	Histone acetylation, Histone methylation	eNoSc	H1K26ac, H3K9ac, H4K16ac
SMARCA1	10	2.4	Xq25-q26.1	SWI/SNF related, matrix associated, actin dependent regulator of chromatin, subfamily a, member 1	Chromatin remodeling, Histone modification erase	Histone acetylation	NuRF, CERF, CERF	#
TAF2	10	2.4	8q24.12	TAF2 RNA polymerase II, TATA box binding protein (TBP)-associated factor, 150kDa	TF	#	TFTC-HAT	DNA motif
TET3	11	2.4	2p13.1	tet methylcytosine dioxygenase 3	DNA modification	DNA hydroxymethylation	#	mC
USP15	10	2.4	12q14.1	ubiquitin specific peptidase 15	Histone modification erase	Histone ubiquitination	#	H2BK120ub
ZMYM3	12	2.4	Xq13.1	zinc finger, MYM-type 3	Histone modification erase cofactor	Histone acetylation	BHC	#
BRPF3	9	2.2	6p21.31	bromodomain and PHD finger containing, 3	Histone modification write cofactor	Histone acetylation	MOZ/MORF	#
CDC6	10	2.2	17q21.2	cell division cycle 6	Chromatin remodeling	#	#	#
CLOCK	9	2.2	4q12	clock circadian regulator	Histone modification write	Histone acetylation	#	H3, H4
CTR9	9	2.2	11p15.4	CTR9, Paf1/RNA polymerase II complex component	Histone modification cofactor	#	#	H3K36
CUL3	9	2.2	2q36.2	cullin 3	Histone modification write	Histone ubiquitination	#	MACROH2A
DDB1	9	2.2	11q12.2	damage-specific DNA binding protein 1, 127kDa	Histone modification write	Histone ubiquitination	#	H2A
DZIP3	11	2.2	3q13.13	DAZ interacting zinc finger protein 3	Histone modification write	Histone ubiquitination	#	H2AK119
FOXP1	9	2.2	3p13	forkhead box P1	TF	#	#	DNA motif
FOXP2	10	2.2	7q31.1	forkhead box P2	TF	#	#	DNA motif
GLYR1	10	2.2	16p13.3	glyoxylate reductase 1 homolog (Arabidopsis)	Histone modification read	#	#	H3K4me3
HDAC6	12	2.2	Xp11.23	histone deacetylase 6	Histone modification erase	Histone acetylation	#	H2AKac, H2BKac, H3Kac, H4Kac
HDAC9	9	2.2	7p21.1	histone deacetylase 9	Histone modification erase	Histone acetylation	#	H3Kac, H4Kac
KAT2A	9	2.2	17q21.2	K(lysine) acetyltransferase 2A	Histone modification write	Histone acetylation	TFTC-HAT, SAGA, ATAC, STAGA	#
KDM7A	10	2.2	7q34	lysine (K)-specific demethylase 7A	Histone modification erase	Histone methylation	#	H3K9me2, H3K27me2, H4K20me1
L3MBTL1	9	2.2	20q13.12	l(3)mbt-like 1 (Drosophila)	Histone modification read	#	L3MBTL1	H1BK26, H4K20
MTA2	11	2.2	11q12.3	metastasis associated 1 family, member 2	Histone modification erase cofactor	Histone acetylation	NuRD	#
MYSM1	9	2.2	1p32.1	Myb-like, SWIRM and MPN domains 1	Histone modification erase	Histone ubiquitination	#	H2Aub
NOC2L	9	2.2	1p36.33	nucleolar complex associated 2 homolog (S. cerevisiae)	Chromatin remodeling, TF	TF repressor	#	H3
PAK2	9	2.2	3q29	p21 protein (Cdc42/Rac)-activated kinase 2	Histone modification write	Histone phosphorylation	#	H4S47
PHIP	9	2.2	6q14.1	pleckstrin homology domain interacting protein	Histone modification read	#	#	H3
RNF40	9	2.2	16p11.2	ring finger protein 40, E3 ubiquitin protein ligase	Histone modification write cofactor	Histone ubiquitination	#	H2BK121
RPS6KA3	9	2.2	Xp22.12	ribosomal protein S6 kinase, 90kDa, polypeptide 3	Histone modification write cofactor	Histone phosphorylation	#	H3S10
SATB2	9	2.2	2q33.1	SATB homeobox 2	Chromatin remodeling cofactor	#	#	#
SP1	10	2.2	12q13.13	Sp1 transcription factor	Chromatin remodeling, TF	TF activator, TF repressor	CREST-BRG1	DNA motif
SUZ12	9	2.2	17q11.2	SUZ12 polycomb repressive complex 2 subunit	Histone modification write cofactor, Histone modification write cofactor, Polycomb group (PcG) protein, TF	Histone methylation, Histone ubiquitination, TF repressor	PRC2	DNA motif
TDRD3	9	2.2	13q21.2	tudor domain containing 3	Histone modification read	#	#	H3R17me2a, H4R3me2a
TLE1	9	2.2	9q21.32	transducin-like enhancer of split 1 (E(sp1) homolog, Drosophila)	Chromatin remodeling, Histone modification cofactor	#	#	H3
USP21	9	2.2	1q23.3	ubiquitin specific peptidase 21	Histone modification erase	Histone ubiquitination	#	H2Aub
ZCWPW1	9	2.2	7q22.1	zinc finger, CW type with PWWP domain 1	Histone modification read	#	#	H3K4me
ZFP57	11	2.2	6p22.1	ZFP57 zinc finger protein	TF	TF repressor	#	mC, DNA motif
ZNF516	12	2.2	18q23	zinc finger protein 516	Histone modification erase cofactor, TF	Histone acetylation, TF repressor	LSD-CoREST	#
ACTL6B	9	1.9	7q22.1	actin-like 6B	Chromatin remodeling cofactor	#	BAF, nBAF, PBAF, SWI/SNF_Brg1(I), SWI/SNF_Brg1(II), SWI/SNF_Brm, SWI/SNF BRM-BRG1	#
ACTR8	8	1.9	3p21.1	ARP8 actin-related protein 8 homolog (yeast)	Histone modification read	#	Ino80	#
BRWD3	8	1.9	Xq21.1	bromodomain and WD repeat domain containing 3	Histone modification read	#	#	H3
CDK9	8	1.9	9q34.11	cyclin-dependent kinase 9	Histone modification cofactor	#	#	#
CHAF1A	8	1.9	19p13.3	chromatin assembly factor 1, subunit A (p150)	Chromatin remodeling	#	CAF-1	H3, H4
DAXX	8	1.9	6p21.32	death-domain associated protein	#	#	#	H3.3
DDB2	8	1.9	11p11.2	damage-specific DNA binding protein 2, 48kDa	Histone modification write cofactor	Histone ubiquitination	#	#
DNMT1	10	1.9	19p13.2	DNA (cytosine-5-)-methyltransferase 1	DNA modification	DNA methylation	#	dhC
DNMT3B	8	1.9	20q11.21	DNA (cytosine-5-)-methyltransferase 3 beta	DNA modification	DNA methylation	#	dhC
EHMT1	8	1.9	9q34.3	euchromatic histone-lysine N-methyltransferase 1	Histone modification write	Histone methylation	#	H3K9
ELP2	9	1.9	18q12.2	elongator acetyltransferase complex subunit 2	Histone modification write cofactor	Histone acetylation	Pol2 elongator	#
EYA2	8	1.9	20q13.12	EYA transcriptional coactivator and phosphatase 2	Histone modification erase	Histone phosphorylation	#	H2AXT142
HIRIP3	13	1.9	16p11.2	HIRA interacting protein 3	Histone modification read	#	#	H2A, H3
INO80D	8	1.9	2q33.3	INO80 complex subunit D	Chromatin remodeling cofactor	#	Ino80	#
JAK2	8	1.9	9p24.1	Janus kinase 2	Histone modification write	Histone phosphorylation	#	H3T41
KDM4C	8	1.9	9p24.1	lysine (K)-specific demethylase 4C	Histone modification erase	Histone methylation	#	H3K9me3, H3K36me3
MLLT6	8	1.9	17q12	myeloid/lymphoid or mixed-lineage leukemia (trithorax homolog, Drosophila); translocated to, 6	Histone modification write cofactor	Histone methylation	#	H3K79
NFRKB	8	1.9	11q24.3	nuclear factor related to kappaB binding protein	Chromatin remodeling cofactor, TF	#	Ino80	DNA motif
PADI2	8	1.9	1p36.13	peptidyl arginine deiminase, type II	Histone modification	Histone citrullination	#	H2AR, H3R, H4R
PADI4	8	1.9	1p36.13	peptidyl arginine deiminase, type IV	Histone modification	Histone citrullination	#	H2AR, H3R2, H3R8, H3R17, H3R26, H4R
PAXIP1	8	1.9	7q36.2	PAX interacting (with transcription-activation domain) protein 1	Histone modification write cofactor	Histone methylation	CHD8, MLL2/3, MLL4/WBP7, COMPASS-like MLL3,4	H3K4
PPM1G	10	1.9	2p23.3	protein phosphatase, Mg2+/Mn2+ dependent, 1G	Chromatin remodeling	#	#	#
PRKAA1	9	1.9	5p13.1	protein kinase, AMP-activated, alpha 1 catalytic subunit	Histone modification write	Histone phosphorylation	#	H2BS36
RAD51	8	1.9	15q15.1	RAD51 recombinase	Histone modification erase	Histone ubiquitination	BRCC	histone
RNF168	8	1.9	3q29	ring finger protein 168, E3 ubiquitin protein ligase	Histone modification write	Histone ubiquitination	#	H2AK13, H2AK15, H2AXK13, H2AXK15
SETD1A	8	1.9	16p11.2	SET domain containing 1A	Histone modification write	Histone methylation	COMPASS	H3K4
SFMBT2	8	1.9	10p14	Scm-like with four mbt domains 2	Histone modification read, Polycomb group (PcG) protein, TF	TF repressor	#	H3K9me2, H3K9me3, H3K27me3, H4K20me2, H4K20me3
SMYD4	8	1.9	17p13.3	SET and MYND domain containing 4	Histone modification erase cofactor	Histone acetylation	#	#
SSRP1	8	1.9	11q12.1	structure specific recognition protein 1	Chromatin remodeling	#	FACT	H3, H4
TBL1XR1	8	1.9	3q26.32	transducin (beta)-like 1 X-linked receptor 1	#	#	#	#
TET2	11	1.9	4q24	tet methylcytosine dioxygenase 2	DNA modification	DNA hydroxymethylation	#	mC
TTK	8	1.9	6q14.1	TTK protein kinase	Histone modification write cofactor	Histone phosphorylation	#	H2AT120
UBN1	10	1.9	16p13.3	ubinuclein 1	Histone modification write cofactor	Histone methylation	#	#
UHRF2	8	1.9	9p24.1	ubiquitin-like with PHD and ring finger domains 2, E3 ubiquitin protein ligase	Histone modification read	#	#	H3K9me3, mCG
UTY	8	1.9	#N/A	ubiquitously transcribed tetratricopeptide repeat containing, Y-linked	Histone modification erase	Histone ubiquitination	#	H3K27me
ZMYM2	9	1.9	13q12.11	zinc finger, MYM-type 2	Histone modification erase cofactor, TF	Histone acetylation	BHC, LSD-CoREST	DNA motif
ZNF532	11	1.9	18q21.32	zinc finger protein 532	Histone modification erase cofactor	Histone acetylation	#	#
ACTL6A	9	1.7	3q26.33	actin-like 6A	Chromatin remodeling cofactor	#	BAF, npBAF, PBAF, SWI/SNF_Brg1(I), SWI/SNF_Brg1(II), SWI/SNF_Brm, SWI/SNF-like_EPAFa, WINAC, SWI/SNF-like EPAFB, SWI/SNF BRM-BRG1, Ino80, NuA4, NuA4-related complex, SRCAP	#
BAHD1	8	1.7	15q15.1	bromo adjacent homology domain containing 1	Chromatin remodeling	#	#	H3K27me3
CARM1	7	1.7	19p13.2	coactivator-associated arginine methyltransferase 1	Histone modification write	Histone methylation	#	H3R17
CBX4	7	1.7	17q25.3	chromobox homolog 4	Histone modification read	#	PRC1	H3K9me3
CDK7	7	1.7	5q13.2	cyclin-dependent kinase 7	Histone modification write	Histone phosphorylation	#	H1
CHAF1B	7	1.7	21q22.12-q22.13	chromatin assembly factor 1, subunit B (p60)	Chromatin remodeling	#	WINAC, CAF-1	H3, H4
DDX21	7	1.7	10q22.1	DEAD (Asp-Glu-Ala-Asp) box helicase 21	RNA modification	#	B-WICH	#
DPF2	8	1.7	11q13.1	D4, zinc and double PHD fingers family 2	Chromatin remodeling	#	SWI/SNF BRM-BRG1	#
DTX3L	9	1.7	3q21.1	deltex 3 like, E3 ubiquitin ligase	Histone modification write	Histone ubiquitination	#	H4K91
ELP4	8	1.7	11p13	elongator acetyltransferase complex subunit 4	Histone modification write cofactor	Histone acetylation	Pol2 elongator	#
EPC2	7	1.7	2q23.1	enhancer of polycomb homolog 2 (Drosophila)	Chromatin remodeling	#	#	#
EXOSC9	7	1.7	4q27	exosome component 9	Scaffold protein, RNA modification	RNA degradation	RNA exosome	#
EYA1	7	1.7	8q13.3	EYA transcriptional coactivator and phosphatase 1	Histone modification erase	Histone phosphorylation	#	H2AXT142
EYA4	7	1.7	6q23.2	EYA transcriptional coactivator and phosphatase 4	Histone modification erase	Histone phosphorylation	#	H2AXY142ph
HINFP	7	1.7	11q23.3	histone H4 transcription factor	Histone modification read, TF	TF activator, TF repressor	#	H4, DNA motif
IKZF1	7	1.7	7p12.2	IKAROS family zinc finger 1 (Ikaros)	Chromatin remodeling, TF	#	#	DNA motif
IKZF3	7	1.7	17q12-q21.1	IKAROS family zinc finger 3 (Aiolos)	TF	#	#	DNA motif
KDM1A	8	1.7	1p36.12	lysine (K)-specific demethylase 1A	Histone modification erase	Histone methylation	NuRD, BHC, SCL	H3K4me1, H3K4me2, H3K9me
KDM4A	9	1.7	1p34.2-p34.1	lysine (K)-specific demethylase 4A	Histone modification erase	Histone methylation	#	H3K4me3, H3K36me3
KEAP1	8	1.7	19p13.2	kelch-like ECH-associated protein 1	Chromatin remodeling	#	#	#
L3MBTL3	7	1.7	6q23.1	l(3)mbt-like 3 (Drosophila)	Histone modification read	#	#	H4K20me
LBR	7	1.7	1q42.12	lamin B receptor	#	#	#	#
MAP3K7	7	1.7	6q15	mitogen-activated protein kinase kinase kinase 7	Histone modification write	#	#	#
MBTD1	8	1.7	17q21.33	mbt domain containing 1	Polycomb group (PcG) protein	#	#	H4K20me1, H4K20me2
MCRS1	7	1.7	12q13.12	microspherule protein 1	Histone modification write	Histone acetylation	Ino80, NSL, CHD8, MLL2/3, MLL4/WBP7	H4K5, H4K8, H4K16
MOV10	9	1.7	1p13.2	Mov10 RISC complex RNA helicase	#	#	#	#
NPAS2	7	1.7	2q11.2	neuronal PAS domain protein 2	Chromatin remodeling, TF	TF activator	#	DNA motif
PADI1	7	1.7	1p36.13	peptidyl arginine deiminase, type I	Histone modification	Histone citrullination	#	H2AR, H3R, H4R
PIWIL4	8	1.7	11q21	piwi-like RNA-mediated gene silencing 4	Chromatin remodeling, Histone modification erase cofactor	Histone methylation	#	H3K9
PRDM11	7	1.7	11p11.2	PR domain containing 11	Histone modification write	Histone methylation	#	#
PRKCD	8	1.7	3p21.1	protein kinase C, delta	Histone modification	#	#	#
RAD54L	9	1.7	1p34.1	RAD54-like (S. cerevisiae)	Chromatin remodeling	#	#	#
RUVBL1	7	1.7	3q21.3	RuvB-like AAA ATPase 1	Chromatin remodeling, Histone modification write	Histone phosphorylation	Ino80, SWR, NuA4, NuA4-related complex, CHD8, MLL2/3, MLL4/WBP7, SRCAP	#
SRSF1	7	1.7	17q22	serine/arginine-rich splicing factor 1	RNA modification	#	#	#
STK4	7	1.7	20q13.12	serine/threonine kinase 4	Histone modification write	Histone phosphorylation	#	H2AS14
TADA2A	7	1.7	17q12	transcriptional adaptor 2A	Histone modification read, TF	TF activator	PCAF, ATAC	H3
TAF6	7	1.7	7q22.1	TAF6 RNA polymerase II, TATA box binding protein (TBP)-associated factor, 80kDa	Histone chaperone	#	TFTC-HAT, CHD8, MLL2/3, MLL4/WBP7	#
TDRD7	8	1.7	9q22.33	tudor domain containing 7	Histone modification read	#	#	H3K9
TRIM33	7	1.7	1p13.2	tripartite motif containing 33	Histone modification read	#	#	H3K9me3, H3K18ac
USP16	7	1.7	21q21.3	ubiquitin specific peptidase 16	Histone modification erase	Histone ubiquitination	#	H2Aub
USP3	7	1.7	15q22.31	ubiquitin specific peptidase 3	Histone modification write	Histone ubiquitination	#	H2Aub, H2Bub
USP36	7	1.7	17q25.3	ubiquitin specific peptidase 36	Histone modification write cofactor	Histone ubiquitination	#	H2Bub
ADNP	6	1.5	20q13.13	activity-dependent neuroprotector homeobox	Chromatin remodeling cofactor	#	#	#
ANP32A	6	1.5	#N/A	acidic (leucine-rich) nuclear phosphoprotein 32 family, member A	Chromatin remodeling cofactor	#	#	#
ATAD2B	7	1.5	2p24.1-p23.3	ATPase family, AAA domain containing 2B	Histone modification read	#	#	H1.4, H2A, H2B, H3 and H4
AURKC	6	1.5	19q13.43	aurora kinase C	Histone modification write	Histone phosphorylation	#	H3S10, H3S28
BANP	6	1.5	16q24.2	BTG3 associated nuclear protein	Histone modification write	Histone acetylation	#	H3K9, H4K8
BRD9	6	1.5	5p15.33	bromodomain containing 9	Histone modification read	#	SWI/SNF BRM-BRG1	H3
BRMS1	6	1.5	11q13.2	breast cancer metastasis suppressor 1	Chromatin remodeling	#	mSin3A	#
CHUK	7	1.5	10q24.31	conserved helix-loop-helix ubiquitous kinase	Histone modification write	Histone phosphorylation	#	H3
CRB2	6	1.5	9q33.3	crumbs family member 2	Histone modification read	#	#	H4K20
EYA3	6	1.5	1p35.3	EYA transcriptional coactivator and phosphatase 3	Histone modification erase	Histone phosphorylation	#	H2AXT142
EZH1	6	1.5	17q21.2	enhancer of zeste 1 polycomb repressive complex 2 subunit	Histone modification write, Polycomb group (PcG) protein	Histone methylation	PRC2	H3K27
EZH2	6	1.5	7q36.1	enhancer of zeste 2 polycomb repressive complex 2 subunit	Histone modification write, Polycomb group (PcG) protein	Histone methylation	PRC2	H3K27
GATAD2A	6	1.5	19p13.11	GATA zinc finger domain containing 2A	Histone modification read	#	NuRD	H2A, H2B, H3, H4
GSE1	6	1.5	16q24.1	Gse1 coiled-coil protein	Histone modification erase	Histone acetylation	BHC, LSD-CoREST	#
GTF3C4	6	1.5	9q34.13	general transcription factor IIIC, polypeptide 4, 90kDa	Histone modification write	Histone acetylation	#	H3
HCFC1	6	1.5	Xq28	host cell factor C1	Chromatin remodeling	#	NSL, COMPASS, MLL-HCF, CHD8, MLL2/3, COMPASS-like MLL1,2, MLL4/WBP7	#
HP1BP3	6	1.5	1p36.12	heterochromatin protein 1, binding protein 3	Chromatin remodeling	#	#	#
ING3	6	1.5	7q31.31	inhibitor of growth family, member 3	Chromatin remodeling, Histone modification write cofactor	Histone acetylation	SWR, NuA4, Piccolo_NuA4	H2A, H4
KAT8	6	1.5	16p11.2	K(lysine) acetyltransferase 8	Histone modification write	Histone acetylation	NSL, CHD8, MLL2/3, COMPASS-like MLL1,2, MLL4/WBP7	H2A, H3, H4
KDM1B	6	1.5	6p22.3	lysine (K)-specific demethylase 1B	Histone modification erase	Histone methylation	#	H3K4me1, H3K4me2
KDM2A	8	1.5	11q13.2	lysine (K)-specific demethylase 2A	Histone modification erase	Histone methylation	#	H3K36me2
KDM6B	6	1.5	17p13.1	lysine (K)-specific demethylase 6B	Histone modification erase	Histone methylation	#	H3K27me2. H3K27me4
LAS1L	6	1.5	Xq12	LAS1-like (S. cerevisiae)	Histone modification write cofactor, Histone modification write cofactor	Histone methylation, Histone acetylation	CHD8, MLL2/3, MLL4/WBP7	H3K4, H3,H4,H2A
MSL3	6	1.5	Xp22.2	male-specific lethal 3 homolog (Drosophila)	Histone modification read	#	#	H4K20me1
MYO1C	6	1.5	17p13.3	myosin IC	Chromatin remodeling cofactor	#	B-WICH	#
NEK9	6	1.5	14q24.3	NIMA-related kinase 9	Histone modification write	Histone phosphorylation	#	H1
OGT	6	1.5	Xq13.1	O-linked N-acetylglucosamine (GlcNAc) transferase	Histone modification write	Histone GlcNAcylation	NSL	H2BS112
PAF1	7	1.5	19q13.2	Paf1, RNA polymerase II associated factor, homolog (S. cerevisiae)	Histone modification write cofactor	Histone ubiquitination	#	H2, H3
PHF12	7	1.5	17q11.2	PHD finger protein 12	Histone modification erase cofactor	Histone acetylation	#	#
PHF8	6	1.5	Xp11.22	PHD finger protein 8	Histone modification erase	Histone methylation	#	H3K9me1, H3K9me2, H3K27me2, H4K20me1, H3K36me2, H3K36me3, H3K4me3
POGZ	6	1.5	1q21.3	pogo transposable element with ZNF domain	Histone modification read	Histone methylation	#	H3K9me3
PRDM1	6	1.5	6q21	PR domain containing 1, with ZNF domain	Histone modification write cofactor	Histone methylation	#	H3K9
PRDM13	6	1.5	6q16.2	PR domain containing 13	Histone modification write	Histone methylation	#	#
PRDM14	6	1.5	8q13.3	PR domain containing 14	DNA modification	DNA demethylation	#	mC
PRKAA2	7	1.5	1p32.2	protein kinase, AMP-activated, alpha 2 catalytic subunit	Histone modification write	Histone phosphorylation	#	H2BS36
RAG1	6	1.5	11p12	recombination activating gene 1	Histone modification write	Histone ubiquitination	#	H3.3K, DNA motif
RLIM	6	1.5	Xq13.2	ring finger protein, LIM domain interacting	Histone modification erase cofactor	Histone acetylation	#	#
SATB1	6	1.5	3p24.3	SATB homeobox 1	Chromatin remodeling cofactor	#	#	#
SCML2	7	1.5	Xp22.13	sex comb on midleg-like 2 (Drosophila)	Polycomb group (PcG) protein	#	PRC1	#
SFPQ	6	1.5	#N/A	splicing factor proline/glutamine-rich	Chromatin remodeling cofactor, RNA modification, TF	TF repressor	#	#
SMARCAL1	6	1.5	2q35	SWI/SNF related, matrix associated, actin dependent regulator of chromatin, subfamily a-like 1	Chromatin remodeling	#	#	#
SUPT3H	6	1.5	6p21.1	suppressor of Ty 3 homolog (S. cerevisiae)	Histone modification write cofactor	Histone acetylation	PCAF, SAGA, STAGA	#
TAF4	6	1.5	20q13.33	TAF4 RNA polymerase II, TATA box binding protein (TBP)-associated factor, 135kDa	Histone chaperone	#	TFTC-HAT, CHD8, MLL2/3, MLL4/WBP7	#
TAF6L	6	1.5	11q12.3	TAF6-like RNA polymerase II, p300/CBP-associated factor (PCAF)-associated factor, 65kDa	Histone chaperone	#	PCAF, TFTC-HAT, STAGA	#
TLE4	6	1.5	9q21.31	transducin-like enhancer of split 4	Histone modification erase cofactor, TF	#	#	H3ac, H4ac
TLK1	6	1.5	2q31.1	tousled-like kinase 1	Histone modification write	Histone phosphorylation	#	H3S10
TONSL	6	1.5	8q24.3	tonsoku-like, DNA repair protein	Chromatin remodeling	#	#	#
WSB2	6	1.5	12q24.23	WD repeat and SOCS box containing 2	Histone modification write	Histone ubiquitination	#	#
YWHAZ	6	1.5	8q22.3	tyrosine 3-monooxygenase/tryptophan 5-monooxygenase activation protein, zeta	Histone modification read	#	#	H3
A1CF	5	1.2	10q11.23	APOBEC1 complementation factor	RNA modification	RNA deamination	APOB_mRNA_editosome	mRNA, mC
APBB1	6	1.2	11p15.4	amyloid beta (A4) precursor protein-binding, family B, member 1 (Fe65)	Histone modification	#	#	H2AX
ARRB1	5	1.2	11q13.4	arrestin, beta 1	Histone modification	#	#	#
ATXN7L3	5	1.2	17q21.31	ataxin 7-like 3	Histone modification erase cofactor	Histone deubiquitination	SAGA	#
CDC73	5	1.2	1q31.2	cell division cycle 73	Histone modification write cofactor	Histone methylation	#	#
CDK17	5	1.2	12q23.1	cyclin-dependent kinase 17	Histone modification write	Histone phosphorylation	#	H1
CDYL	5	1.2	6p25.1	chromodomain protein, Y-like	Histone modification write	Histone acetylation	#	H4
CECR2	6	1.2	22q11.1-q11.21	cat eye syndrome chromosome region, candidate 2	Histone modification read	#	CERF, CERF	H2A, H3
CIR1	5	1.2	2q31.1	corepressor interacting with RBPJ, 1	Histone modification read	#	#	#
CTBP2	5	1.2	10q26.13	C-terminal binding protein 2	Histone modification write cofactor	Histone methylation	#	H3K9
CUL4A	5	1.2	13q34	cullin 4A	Histone modification write	Histone ubiquitination	#	H3, H4
CUL5	5	1.2	11q22.3	cullin 5	DNA modification cofactor	DNA methylation	#	#
DDX50	5	1.2	10q22.1	DEAD (Asp-Glu-Ala-Asp) box polypeptide 50	RNA modification	#	#	#
DEK	5	1.2	6p22.3	DEK proto-oncogene	Chromatin remodeling	#	B-WICH	H4
DNMT3L	5	1.2	21q22.3	DNA (cytosine-5-)-methyltransferase 3-like	Histone modification read	#	#	H3K4
DNTTIP2	5	1.2	1p22.1	deoxynucleotidyltransferase, terminal, interacting protein 2	Chromatin remodeling	#	#	H2A, H2B
HCFC2	5	1.2	12q23.3	host cell factor C2	Histone modification write cofactor, Histone modification write cofactor	Histone methylation, Histone acetylation	MLL-HCF, CHD8, MLL2/3, MLL4/WBP7	H3
HDAC11	5	1.2	3p25.1	histone deacetylase 11	Histone modification erase	Histone acetylation	#	H2AKac, H2BKac, H3Kac, H4Kac
HDAC5	6	1.2	17q21.31	histone deacetylase 5	Histone modification erase	Histone acetylation	#	H2AKac, H2BKac, H3Kac, H4Kac
HELLS	5	1.2	10q23.33	helicase, lymphoid-specific	Chromatin remodeling	#	#	#
HJURP	5	1.2	2q37.1	Holliday junction recognition protein	Histone chaperone	#	#	H4
HR	5	1.2	8p21.3	hair growth associated	Histone modification erase	Histone methylation	#	H3K9me1, H3K9me2
JADE1	5	1.2	4q28.2	jade family PHD finger 1	Histone modification write	Histone acetylation	HBO1	H3, H4
KANSL3	5	1.2	2q11.2	KAT8 regulatory NSL complex subunit 3	Histone modification write cofactor	Histone acetylation	NSL	H6
KDM5D	6	1.2	#N/A	lysine (K)-specific demethylase 5D	Histone modification erase	Histone methylation	#	H3K4me3, H3K4me2
L3MBTL4	5	1.2	18p11.31	l(3)mbt-like 4 (Drosophila)	Histone modification read	#	#	HKme
MAZ	5	1.2	16p11.2	MYC-associated zinc finger protein (purine-binding transcription factor)	Chromatin remodeling	#	#	#
MLLT10	5	1.2	10p12.31	myeloid/lymphoid or mixed-lineage leukemia (trithorax homolog, Drosophila); translocated to, 10	Histone modification write cofactor	Histone methylation	#	H3K79
MORF4L1	5	1.2	15q25.1	mortality factor 4 like 1	Histone modification read	#	NuA4	H4
MST1	6	1.2	3p21.31	macrophage stimulating 1 (hepatocyte growth factor-like)	Histone modification	#	#	#
MTA1	5	1.2	14q32.33	metastasis associated 1	Chromatin remodeling cofactor	#	NuRD	#
MTF2	5	1.2	1p22.1	metal response element binding transcription factor 2	Polycomb group (PcG) protein	#	PRC2	H3K36me3
MYBBP1A	6	1.2	17p13.2	MYB binding protein (P160) 1a	Chromatin remodeling cofactor	#	B-WICH	#
NAP1L2	5	1.2	Xq13.2	nucleosome assembly protein 1-like 2	Histone modification cofactor	#	#	H3, H4
PCNA	5	1.2	20p12.3	proliferating cell nuclear antigen	Chromatin remodeling	#	#	H2A, H2B
PDP1	5	1.2	8q22.1	pyruvate dehyrogenase phosphatase catalytic subunit 1	Histone modification read	#	#	H4K20me3
PELP1	5	1.2	17p13.2	proline, glutamate and leucine rich protein 1	Histone modification read, Histone modification write cofactor	Histone methylation, Histone acetylation	CHD8, MLL2/3, MLL4/WBP7	H1, H3, H4
PHF14	5	1.2	7p21.3	PHD finger protein 14	Histone modification read	#	#	H2A, H2B, H3
PHF21A	5	1.2	11p11.2	PHD finger protein 21A	Histone modification erase cofactor	Histone methylation	BHC, LSD-CoREST	#
PRDM7	5	1.2	16q24.3	PR domain containing 7	Histone modification write	Histone methylation	#	#
PRMT8	5	1.2	12p13.32	protein arginine methyltransferase 8	Histone modification write	Histone methylation	#	H4R
PRR14	5	1.2	16p11.2	proline rich 14	Histone modification write	Histone phosphorylation	#	H3K9me2, H3K9me3
RBBP4	5	1.2	1p35.1	retinoblastoma binding protein 4	Histone chaperone	#	NuRF, SWI/SNF_Brg1(I), SWI/SNF_Brg1(II), SWI/SNF_Brm, NuRD, mSin3A, core HDAC, mSin3A-like complex, PRC2, CAF-1	H4
RBBP7	6	1.2	Xp22.2	retinoblastoma binding protein 7	Histone chaperone	#	NuRF, NuRD, mSin3A, core HDAC, mSin3A-like complex, PRC2	H4
REST	5	1.2	4q12	RE1-silencing transcription factor	Histone modification erase cofactor, TF	Histone acetylation, TF activator, TF repressor	#	DNA motif
RNF2	5	1.2	1q25.3	ring finger protein 2	Histone modification write	Histone ubiquitination	PRC1, BCOR, RING2-L3MBTL2, RING2-FBRS, CHD8, MLL2/3, MLL4/WBP7	H2AK119
SIN3B	5	1.2	19p13.11	SIN3 transcription regulator family member B	Histone modification erase cofactor, TF	Histone acetylation, TF repressor	mSin3A	DNA motif
SKP1	6	1.2	5q31.1	S-phase kinase-associated protein 1	Histone modification write cofactor	Histone ubiquitination	BCOR	#
SMARCB1	5	1.2	22q11.23|22q11	SWI/SNF related, matrix associated, actin dependent regulator of chromatin, subfamily b, member 1	Histone modification read	#	BAF, nBAF, npBAF, PBAF, SWI/SNF_Brg1(I), SWI/SNF_Brg1(II), SWI/SNF_Brm, SWI/SNF-like_EPAFa, WINAC, SWI/SNF-like EPAFB, bBAF, SWI/SNF BRM-BRG1	H3K56
SMARCE1	5	1.2	17q21.2	SWI/SNF related, matrix associated, actin dependent regulator of chromatin, subfamily e, member 1	Chromatin remodeling cofactor	#	BAF, nBAF, npBAF, PBAF, SWI/SNF_Brg1(I), SWI/SNF_Brg1(II), SWI/SNF_Brm, SWI/SNF-like_EPAFa, WINAC, SWI/SNF-like EPAFB, bBAF	#
SMYD1	5	1.2	2p11.2	SET and MYND domain containing 1	Histone modification write	Histone methylation	#	H3K4
SPOP	5	1.2	17q21.33	speckle-type POZ protein	Histone modification write	Histone ubiquitination	#	MacroH2A1
TDRKH	5	1.2	1q21.3	tudor and KH domain containing	RNA modification	#	#	piRNA
TOP2B	5	1.2	3p24.2	topoisomerase (DNA) II beta 180kDa	Chromatin remodeling	#	WINAC	#
TRIM27	5	1.2	6p22.1	tripartite motif containing 27	Histone modification erase cofactor	Histone acetylation	#	#
TRIM28	5	1.2	19q13.43	tripartite motif containing 28	Histone modification read	#	#	H3
UIMC1	5	1.2	5q35.2	ubiquitin interaction motif containing 1	Histone modification read	#	BRCA1-A	H2AK63ub, H2AXK63ub, H2BK63ub
USP11	5	1.2	Xp11.3	ubiquitin specific peptidase 11	Histone modification erase cofactor	Histone ubiquitination	#	#
USP49	6	1.2	6p21.1	ubiquitin specific peptidase 49	Histone modification erase	Histone ubiquitination	#	H2Bub
VPS72	5	1.2	1q21.3	vacuolar protein sorting 72 homolog (S. cerevisiae)	Histone modification write cofactor	Histone acetylation	NuA4, NuA4-related complex	#
YY1	5	1.2	14q32.2	YY1 transcription factor	Chromatin remodeling cofactor, TF	TF repressor	Ino80	DNA motif
ZBTB33	6	1.2	Xq24	zinc finger and BTB domain containing 33	Histone modification write cofactor, Histone modification erase cofactor, TF	Histone acetylation, Histone methylation, TF repressor	#	CG, mCG, DNA motif
ZNF711	5	1.2	Xq21.1	zinc finger protein 711	Histone modification erase cofactor	Histone acetylation	#	#
ZNHIT1	6	1.2	7q22.1	zinc finger, HIT-type containing 1	Chromatin remodeling cofactor, Histone modification erase cofactor	Histone acetylation	SRCAP	#
ALKBH1	4	1	14q24.3	alkB, alkylation repair homolog 1 (E. coli)	Histone modification	#	#	H2A
ANP32E	4	1	1q21.2	acidic (leucine-rich) nuclear phosphoprotein 32 family, member E	Histone chaperone, Histone modification read	#	SWR	H2A.Z
ARNTL	4	1	11p15.3	aryl hydrocarbon receptor nuclear translocator-like	Histone modification write cofactor, TF	TF activator	#	#
ATXN7	5	1	3p14.1	ataxin 7	Histone modification write cofactor	Histone acetylation	SAGA	#
BABAM1	4	1	#N/A	BRISC and BRCA1 A complex member 1	Histone modification erase cofactor	Histone deubiquitination	BRISC, BRCA1-A	#
BMI1	4	1	10p12.2	BMI1 proto-oncogene, polycomb ring finger	Polycomb group (PcG) protein	#	PRC1	#
BRD1	5	1	22q13.33	bromodomain containing 1	Histone modification read	#	MOZ/MORF	H3K36me3, H3
CBX1	4	1	17q21.32	chromobox homolog 1	Histone modification read	#	#	H3K9me3, H3K27me3
CDK3	4	1	17q25.1	cyclin-dependent kinase 3	Histone modification write	Histone phosphorylation	#	H1
CHD1L	4	1	1q21.1	chromodomain helicase DNA binding protein 1-like	Chromatin remodeling	#	#	#
CHEK1	4	1	11q24.2	checkpoint kinase 1	Histone modification write	Histone phosphorylation	#	H3.1
DNAJC1	4	1	10p12.31	DnaJ (Hsp40) homolog, subfamily C, member 1	Histone modification write cofactor, Histone modification erase cofactor	Histone acetylation, Histone deacetylation	#	#
EED	5	1	11q14.2	embryonic ectoderm development	Polycomb group (PcG) protein	#	PRC2	#
ELP5	5	1	17p13.1	elongator acetyltransferase complex subunit 5	Histone modification write cofactor	Histone acetylation	Pol2 elongator	H3K14, H4K8
EXOSC5	4	1	19q13.2	exosome component 5	Scaffold protein, RNA modification	RNA degradation	RNA exosome	#
FOXP4	4	1	6p21.1	forkhead box P4	TF	#	#	DNA motif
GATAD2B	4	1	1q21.3	GATA zinc finger domain containing 2B	Histone modification read	#	NuRD	H2A, H2B, H3, H4
HDAC1	4	1	1p35.2-p35.1	histone deacetylase 1	Histone modification erase	Histone acetylation	SWI/SNF_Brm, NuRD, BHC, MeCP1, mSin3A, core HDAC, mSin3A-like complex, RING2-L3MBTL2, CREST-BRG1, LSD-CoREST	H3, H4
HDAC7	4	1	12q13.11	histone deacetylase 7	Histone modification erase	Histone acetylation	#	H2AKac, H2BKac, H3Kac, H4Kac
HDGFL2	4	1	19p13.3	HDGF like 2	Histone modification read	#	#	H3K79me3, H4K20me3, H3K36me3
HLTF	4	1	3q24	helicase-like transcription factor	Chromatin remodeling cofactor	#	#	#
HMG20A	4	1	15q24.3	high mobility group 20A	Chromatin remodeling cofactor	#	LSD-CoREST	H3K4
HMGB1	4	1	13q12.3	high mobility group box 1	Chromatin remodeling	#	#	#
ING5	4	1	2q37.3	inhibitor of growth family, member 5	Histone modification read	#	HBO1, MOZ/MORF	H3K4me3, H3K4me2
INO80E	5	1	16p11.2	INO80 complex subunit E	Chromatin remodeling cofactor	#	#	#
JADE2	4	1	5q31.1	jade family PHD finger 2	Histone modification write	Histone acetylation	HBO1	H3, H4
JADE3	5	1	Xp11.3	jade family PHD finger 3	Histone modification write	Histone acetylation	HBO1	H3, H4
KAT2B	4	1	3p24.3	K(lysine) acetyltransferase 2B	Histone modification write	Histone acetylation	#	#
KAT5	5	1	11q13.1	K(lysine) acetyltransferase 5	Histone modification write	Histone acetylation	SWR, NuA4, Piccolo_NuA4	H2AK5, H3K14, H4K5,H4K8, H4K12, H4K16
L3MBTL2	4	1	22q13.2	l(3)mbt-like 2 (Drosophila)	Histone modification read	#	RING2-L3MBTL2	H3K4, H3K9, H3K27, H4K20
MBD4	4	1	3q21.3	methyl-CpG binding domain protein 4	DNA modification	#	#	G:T, G:U
MSL2	4	1	3q22.3	male-specific lethal 2 homolog (Drosophila)	Histone modification write	Histone ubiquitination	#	H2BK34
NCL	4	1	2q37.1	nucleolin	Histone chaperone	#	#	DNA motif, RNA motif
PADI3	4	1	1p36.13	peptidyl arginine deiminase, type III	Histone modification	Histone citrullination	#	H2AR, H3R, H4R
PPP4C	4	1	16p11.2	protein phosphatase 4, catalytic subunit	Histone modification erase	Histone phosphorylation	PPP4C-PPP4R2-PPP4R3A	H2AXS139ph
PRMT5	4	1	14q11.2	protein arginine methyltransferase 5	Histone modification write	Histone methylation	methylosome	H3R8, H4R3
PRMT9	4	1	4q31.23	protein arginine methyltransferase 9	Histone modification write	Histone methylation	#	H4R3
PRPF31	5	1	19q13.42	pre-mRNA processing factor 31	Histone modification write cofactor, Histone modification write cofactor	Histone methylation, Histone acetylation	CHD8, MLL2/3, MLL4/WBP7	#
RAD54B	5	1	8q22.1	RAD54 homolog B (S. cerevisiae)	Chromatin remodeling	#	#	#
RARA	4	1	17q21.2	retinoic acid receptor, alpha	Histone modification write cofactor, TF	Histone methylation, TF activator, TF repressor	#	H3K4
RBBP5	4	1	1q32.1	retinoblastoma binding protein 5	Histone modification write cofactor	Histone methylation	COMPASS, Menin-associated_HMT, MLL-HCF, CHD8, MLL2/3, COMPASS-like MLL1,2, MLL4/WBP7, COMPASS-like MLL3,4	H3K4
RCOR1	4	1	14q32.31-q32.32	REST corepressor 1	Histone modification erase cofactor, Histone modification erase cofactor	Histone acetylation, Histone methylation	BHC, SCL, LSD-CoREST	#
RCOR3	4	1	1q32.2-q32.3	REST corepressor 3	Histone modification erase cofactor	Histone acetylation	LSD-CoREST	#
RNF8	4	1	6p21.2	ring finger protein 8, E3 ubiquitin protein ligase	Histone modification write	Histone ubiquitination	#	H2AK63, H2AXK63, H2AK48, H2AXK48
SAP18	4	1	13q12.11	Sin3A-associated protein, 18kDa	Histone modification erase cofactor	Histone acetylation	mSin3A	#
SCMH1	4	1	1p34.2	sex comb on midleg homolog 1 (Drosophila)	Polycomb group (PcG) protein	#	PRC1	#
SENP1	4	1	12q13.11	SUMO1/sentrin specific peptidase 1	Histone modification erase cofactor	Histone sumoylation	#	H4
SENP3	4	1	17p13.1	SUMO1/sentrin/SMT3 specific peptidase 3	Histone modification erase, Histone modification write cofactor	Histone sumoylation, Histone acetylation	CHD8, MLL2/3, MLL4/WBP7	H3
SETD3	4	1	14q32.2	SET domain containing 3	Histone modification write	Histone methylation	#	H3K36
SIRT7	4	1	17q25.3	sirtuin 7	Histone modification erase	Histone acetylation	B-WICH	H3K18ac
SMARCA5	4	1	4q31.21	SWI/SNF related, matrix associated, actin dependent regulator of chromatin, subfamily a, member 5	Chromatin remodeling	#	ACF, B-WICH, RSF, CHRAC, NoRC	#
SMARCD1	4	1	12q13.12	SWI/SNF related, matrix associated, actin dependent regulator of chromatin, subfamily d, member 1	Chromatin remodeling	#	BAF, nBAF, npBAF, PBAF, SWI/SNF_Brg1(I), SWI/SNF_Brm, SWI/SNF-like_EPAFa, WINAC, SWI/SNF-like EPAFB, SWI/SNF BRM-BRG1	#
SMARCD3	4	1	7q36.1	SWI/SNF related, matrix associated, actin dependent regulator of chromatin, subfamily d, member 3	Chromatin remodeling cofactor	#	BAF, nBAF, npBAF, PBAF, SWI/SNF_Brg1(I), SWI/SNF_Brm, SWI/SNF BRM-BRG1	#
SNAI2	4	1	8q11.21	snail family zinc finger 2	Histone modification erase cofactor	#	#	#
SUPT7L	4	1	2p23.3	suppressor of Ty 7 (S. cerevisiae)-like	Histone chaperone	#	TFTC-HAT, STAGA	#
TAF5	4	1	10q24.33	TAF5 RNA polymerase II, TATA box binding protein (TBP)-associated factor, 100kDa	Histone modification write cofactor	Histone acetylation	TFTC-HAT	#
TAF9	6	1	5q13.2	TAF9 RNA polymerase II, TATA box binding protein (TBP)-associated factor, 32kDa	Histone chaperone	#	PCAF, STAGA, CHD8, MLL2/3, MLL4/WBP7	#
TDG	4	1	12q23.3	thymine-DNA glycosylase	DNA modification	DNA hydroxymethylation	#	G:U, G:T, G:hmU
TFPT	4	1	19q13.42	TCF3 (E2A) fusion partner (in childhood Leukemia)	Chromatin remodeling cofactor, DNA modification	DNA hydroxymethylation	Ino80	#
TLE2	4	1	19p13.3	transducin-like enhancer of split 2	Histone modification cofactor	#	#	H3
TSSK6	4	1	19p13.11	testis-specific serine kinase 6	Histone modification write	Histone phosphorylation	#	H1, H2A, H2AX, H3
UBE2N	4	1	12q22	ubiquitin-conjugating enzyme E2N	Histone modification write	Histone ubiquitination	#	H2AX
WDR77	4	1	1p13.2	WD repeat domain 77	Histone modification write	Histone methylation	methylosome	H2A, H4
ZBTB16	4	1	11q23.2	zinc finger and BTB domain containing 16	Histone modification erase cofactor	Histone acetylation	#	#
ZBTB7C	4	1	18q21.1	zinc finger and BTB domain containing 7C	Histone modification cofactor	#	#	#
ZHX1	4	1	8q24.13	zinc fingers and homeoboxes 1	Chromatin remodeling, Histone modification write cofactor	Histone acetylation, Histone methylation	#	#
ACTR3B	3	0.7	7q36.1-q36.2	ARP3 actin-related protein 3 homolog B (yeast)	Chromatin remodeling	#	#	H2A, H3, H4
APOBEC3C	3	0.7	22q13.1	apolipoprotein B mRNA editing enzyme, catalytic polypeptide-like 3C	DNA modification, RNA modification	DNA demethylation, mRNA editing	#	ssDNA, mRNA, mC
APOBEC3H	3	0.7	22q13.1	apolipoprotein B mRNA editing enzyme, catalytic polypeptide-like 3H	DNA modification, RNA modification	DNA demethylation, mRNA editing	APOB_mRNA_editosome	ssDNA, mRNA, mC
ASF1A	3	0.7	6q22.31	anti-silencing function 1A histone chaperone	Histone chaperone	#	#	H3, H4
AURKA	3	0.7	20q13.2	aurora kinase A	Histone modification write	Histone phosphorylation	#	H3
CDK5	3	0.7	7q36.1	cyclin-dependent kinase 5	Histone modification write	Histone phosphorylation	#	H1
CLNS1A	3	0.7	11q14.1	chloride channel, nucleotide-sensitive, 1A	Histone modification write cofactor	Histone methylation	methylosome	#
CTBP1	3	0.7	4p16.3	C-terminal binding protein 1	Chromatin remodeling	#	LSD-CoREST	#
CTCFL	3	0.7	20q13.31	CCCTC-binding factor (zinc finger protein)-like	Chromatin remodeling	#	#	#
DNAJC2	3	0.7	7q22.1	DnaJ (Hsp40) homolog, subfamily C, member 2	Histone modification read	#	#	H2A
EXOSC7	3	0.7	3p21.31	exosome component 7	Scaffold protein, RNA modification	RNA degradation	RNA exosome	#
EXOSC8	3	0.7	13q13.3	exosome component 8	Scaffold protein, RNA modification	RNA degradation	RNA exosome	#
GFI1B	3	0.7	9q34.13	growth factor independent 1B transcription repressor	Histone modification cofactor	#	#	#
HAT1	4	0.7	2q31.1	histone acetyltransferase 1	Histone modification write	Histone acetylation	#	H4, H2A
HDAC10	3	0.7	22q13.33	histone deacetylase 10	Histone modification erase	Histone acetylation	#	H2AKac, H2BKac, H3Kac, H4Kac
HDAC2	3	0.7	6q21	histone deacetylase 2	Histone modification erase	Histone acetylation	SWI/SNF_Brg1(I), SWI/SNF_Brg1(II), SWI/SNF_Brm, NuRD, BHC, MeCP1, mSin3A, core HDAC, mSin3A-like complex, RING2-L3MBTL2, LSD-CoREST	H2AKac, H2BKac, H3Kac, H4Kac
HDAC4	3	0.7	2q37.3	histone deacetylase 4	Histone modification erase	Histone acetylation	#	H2AKac, H2BKac, H3Kac, H4Kac
HDAC8	3	0.7	Xq13.1	histone deacetylase 8	Histone modification erase	Histone acetylation	#	H2AKac, H2BKac, H3Kac, H4Kac
HIF1AN	3	0.7	10q24.31	hypoxia inducible factor 1, alpha subunit inhibitor	Histone modification erase cofactor	Histone acetylation	#	#
HMG20B	3	0.7	19p13.3	high mobility group 20B	Chromatin remodeling	#	BHC, LSD-CoREST	#
HMGN1	3	0.7	21q22.2	high mobility group nucleosome binding domain 1	Chromatin remodeling	#	#	H1
HSPA1A	3	0.7	6p21.33	heat shock 70kDa protein 1A	Histone modification write cofactor, Histone modification write cofactor	Histone methylation, Histone acetylation	CHD8, MLL2/3, MLL4/WBP7	#
ING1	3	0.7	13q34	inhibitor of growth family, member 1	Histone modification read	#	#	H3K4me3
ING2	4	0.7	4q35.1	inhibitor of growth family, member 2	Histone modification read	#	mSin3A-like complex	H3K4me3
JMJD6	3	0.7	17q25.1	jumonji domain containing 6	Histone modification erase	Histone methylation	#	H3R2me, H4R3me
KDM4B	3	0.7	19p13.3	lysine (K)-specific demethylase 4B	Histone modification erase	Histone methylation	#	H3K9me3
KDM4D	3	0.7	11q21	lysine (K)-specific demethylase 4D	Histone modification erase	Histone methylation	#	H3K9me3
KDM5C	3	0.7	Xp11.22	lysine (K)-specific demethylase 5C	Histone modification erase	Histone methylation	#	H3K4me3
LRWD1	3	0.7	7q22.1	leucine-rich repeats and WD repeat domain containing 1	Chromatin remodeling	#	#	H3K9me3, H3K27me3
MAPKAPK3	3	0.7	3p21.2	mitogen-activated protein kinase-activated protein kinase 3	Chromatin remodeling	#	#	#
MBD2	3	0.7	18q21.2	methyl-CpG binding domain protein 2	Histone modification write cofactor, Histone modification erase cofactor, TF	Histone methylation, Histone acetylation, TF repressor	NuRD, MeCP1	mCG, DNA motif
MBD3	3	0.7	19p13.3	methyl-CpG binding domain protein 3	Histone modification erase cofactor	Histone acetylation	NuRD	#
MBIP	3	0.7	14q13.3	MAP3K12 binding inhibitory protein 1	Histone modification write cofactor	Histone acetylation	ATAC	#
MECP2	3	0.7	Xq28	methyl CpG binding protein 2	Histone modification write cofactor, Histone modification write cofactor, TF	Histone methylation, Histone acetylation, TF repressor	#	mCG, DNA motif
MEN1	3	0.7	11q13.1	multiple endocrine neoplasia I	Histone modification write cofactor	Histone methylation	Menin-associated_HMT, MLL-HCF, CHD8, MLL2/3, COMPASS-like MLL1,2, MLL4/WBP7	H3K4
MLLT1	3	0.7	19p13.3	myeloid/lymphoid or mixed-lineage leukemia (trithorax homolog, Drosophila); translocated to, 1	Chromatin remodeling cofactor	#	SWI/SNF-like_EPAFa, SWI/SNF-like EPAFB	#
MRGBP	3	0.7	20q13.33	MRG/MORF4L binding protein	Histone modification write cofactor	Histone acetylation	NuA4	#
MSL1	3	0.7	17q21.1	male-specific lethal 1 homolog (Drosophila)	Histone modification write	Histone ubiquitination	#	H2BK34
PARP2	3	0.7	14q11.2	poly (ADP-ribose) polymerase 2	Chromatin remodeling cofactor	#	#	#
PARP3	3	0.7	3p21.2	poly (ADP-ribose) polymerase family, member 3	Polycomb group (PcG) protein	#	#	#
PCGF2	4	0.7	17q12	polycomb group ring finger 2	Polycomb group (PcG) protein	#	PRC1	#
PHC2	3	0.7	1p35.1	polyhomeotic homolog 2 (Drosophila)	Polycomb group (PcG) protein	#	PRC1	#
PHF2	3	0.7	9q22.31	PHD finger protein 2	Histone modification erase	Histone methylation	#	H3K9me2
PKM	4	0.7	#N/A	pyruvate kinase, muscle	Histone modification write cofactor	Histone phosphorylation	#	H3S10, H3S28, H2BS32
PRKAB1	3	0.7	12q24.23	protein kinase, AMP-activated, beta 1 non-catalytic subunit	Histone modification write cofactor	Histone phosphorylation	#	#
PRKAG1	3	0.7	12q13.12	protein kinase, AMP-activated, gamma 1 non-catalytic subunit	Histone modification write cofactor	Histone phosphorylation	#	#
PRKCA	3	0.7	17q24.2	protein kinase C, alpha	Histone modification write cofactor	Histone phosphorylation	#	H3
RAG2	3	0.7	11p12	recombination activating gene 2	Histone modification read	#	#	H3K4me3
RING1	3	0.7	6p21.32	ring finger protein 1	Histone modification write, Polycomb group (PcG) protein	Histone ubiquitination	PRC1, BCOR, RING2-L3MBTL2, RING2-FBRS	H2AK119
RMI1	4	0.7	9q21.32	RecQ mediated genome instability 1	DNA modification	#	#	#
RPS6KA4	3	0.7	11q13.1	ribosomal protein S6 kinase, 90kDa, polypeptide 4	Histone modification write	Histone phosphorylation	#	H3S10, H3S28
RRP8	3	0.7	11p15.4	ribosomal RNA processing 8, methyltransferase, homolog (yeast)	Histone modification cofactor	#	eNoSc	H3ac
SAP30	3	0.7	4q34.1	Sin3A-associated protein, 30kDa	Histone modification erase cofactor	Histone acetylation	mSin3A, mSin3A-like complex	#
SETD6	5	0.7	16q21	SET domain containing 6	Chromatin remodeling, Histone modification write	Histone methylation	#	#
SETD7	3	0.7	4q31.1	SET domain containing (lysine methyltransferase) 7	Histone modification write	Histone methylation	#	H3K4
SETDB2	3	0.7	13q14.2	SET domain, bifurcated 2	Histone modification write	Histone methylation	#	H3K9
SFMBT1	3	0.7	3p21.1	Scm-like with four mbt domains 1	Polycomb group (PcG) protein	#	SCL	H4K20
SMYD3	3	0.7	1q44	SET and MYND domain containing 3	Histone modification write	Histone methylation	#	H3K4, H3K5
SRSF3	3	0.7	6p21.31-p21.2	serine/arginine-rich splicing factor 3	RNA modification	#	#	#
TADA2B	3	0.7	4p16.1	transcriptional adaptor 2B	Histone modification write cofactor	Histone acetylation	TFTC-HAT	#
TAF5L	3	0.7	1q42.13	TAF5-like RNA polymerase II, p300/CBP-associated factor (PCAF)-associated factor, 65kDa	Histone modification write cofactor	Histone acetylation	PCAF, TFTC-HAT, STAGA	#
TAF7	3	0.7	5q31.3	TAF7 RNA polymerase II, TATA box binding protein (TBP)-associated factor, 55kDa	Histone modification write cofactor, Histone modification write cofactor	Histone methylation, Histone acetylation	CHD8, MLL2/3, MLL4/WBP7	#
TEX10	3	0.7	9q31.1	testis expressed 10	Histone modification write cofactor, Histone modification write cofactor	Histone methylation, Histone acetylation	CHD8, MLL2/3, MLL4/WBP7	#
TFDP1	3	0.7	13q34	transcription factor Dp-1	Histone modification	#	RING2-L3MBTL2	#
UBE2D3	3	0.7	4q24	ubiquitin-conjugating enzyme E2D 3	Histone modification write	Histone ubiquitination	#	H2AK119
UBE2H	3	0.7	7q32.2	ubiquitin-conjugating enzyme E2H	Histone modification write	Histone ubiquitination	#	H2A, H2B
UBE2T	4	0.7	1q32.1	ubiquitin-conjugating enzyme E2T (putative)	Histone modification write	Histone ubiquitination	#	#
UCHL5	3	0.7	1q31.2	ubiquitin carboxyl-terminal hydrolase L5	Histone modification erase cofactor	Histone ubiquitination	Ino80	#
USP12	3	0.7	13q12.13	ubiquitin specific peptidase 12	Histone modification erase	Histone ubiquitination	#	H2Aub
USP17L2	3	0.7	8p23.1	ubiquitin specific peptidase 17-like family member 2	Histone modification erase cofactor	Histone ubiquitination	#	#
VRK1	3	0.7	14q32.2	vaccinia related kinase 1	Histone modification write	Histone phosphorylation	#	H3S10, H3T3
YWHAE	4	0.7	17p13.3	tyrosine 3-monooxygenase/tryptophan 5-monooxygenase activation protein, epsilon	Histone modification erase cofactor	Histone acetylation	#	#
ZGPAT	3	0.7	20q13.33	zinc finger, CCCH-type with G patch domain	TF	TF repressor	#	DNA motif
ZNF592	3	0.7	15q25.3	zinc finger protein 592	Histone modification erase cofactor	Histone acetylation	#	#
ACTR5	2	0.5	20q11.23	ARP5 actin-related protein 5 homolog (yeast)	Chromatin remodeling	#	Ino80	#
ACTR6	2	0.5	12q23.1	ARP6 actin-related protein 6 homolog (yeast)	Chromatin remodeling cofactor	#	SRCAP	#
AEBP2	2	0.5	12p12.3	AE binding protein 2	Histone modification write cofactor	Histone methylation	PRC2	#
AICDA	2	0.5	12p13.31	activation-induced cytidine deaminase	DNA modification	DNA demethylation	APOB_mRNA_editosome	ssDNA, hmC
ANP32B	2	0.5	9q22.33	acidic (leucine-rich) nuclear phosphoprotein 32 family, member B	Histone chaperone	#	#	H3, H4
APOBEC1	2	0.5	12p13.31	apolipoprotein B mRNA editing enzyme, catalytic polypeptide 1	DNA modification, RNA modification	DNA demethylation, mRNA editing	APOB_mRNA_editosome	ssDNA, mRNA, mC
APOBEC2	2	0.5	6p21.1	apolipoprotein B mRNA editing enzyme, catalytic polypeptide-like 2	DNA modification, RNA modification	DNA demethylation, mRNA editing	#	ssDNA, mRNA, mC
APOBEC3D	2	0.5	22q13.1	apolipoprotein B mRNA editing enzyme, catalytic polypeptide-like 3D	DNA modification, RNA modification	DNA demethylation, mRNA editing	#	ssDNA, mRNA, mC
ASF1B	2	0.5	19p13.12	anti-silencing function 1B histone chaperone	Histone chaperone	#	#	H3, H4
ASH2L	2	0.5	8p11.23	ash2 (absent, small, or homeotic)-like (Drosophila)	Histone modification write cofactor	Histone methylation	COMPASS, Menin-associated_HMT, MLL-HCF, CHD8, MLL2/3, COMPASS-like MLL1,2, MLL4/WBP7, COMPASS-like MLL3,4	#
AURKB	2	0.5	17p13.1	aurora kinase B	Histone modification write	Histone phosphorylation	#	H3S10, H3S28
BRCC3	2	0.5	Xq28	BRCA1/BRCA2-containing complex, subunit 3	Histone modification erase	Histone deubiquitination	BRISC, BRCA1-A	H2AK63, H2AXK63
CBX3	2	0.5	7p15.2	chromobox homolog 3	Histone modification read	#	RING2-L3MBTL2, L3MBTL1	H3K9me3
CBX6	2	0.5	22q13.1	chromobox homolog 6	Histone modification read	#	PRC1	H3K9me3, H3K27me3
CBX7	2	0.5	22q13.1	chromobox homolog 7	Histone modification read	#	PRC1	H3K9me3, H3K27me3
CBX8	2	0.5	17q25.3	chromobox homolog 8	Histone modification read	#	PRC1	H3K9me3, H3K27me3
CDYL2	2	0.5	16q23.2	chromodomain protein, Y-like 2	Histone modification read	#	#	H3K9me3
CENPC	2	0.5	4q13.2	centromere protein C	DNA modification	DNA methylation	#	C
CHRAC1	2	0.5	8q24.3	chromatin accessibility complex 1	Histone chaperone	#	CHRAC	#
DAPK3	2	0.5	19p13.3	death-associated protein kinase 3	Histone modification write	Histone phosphorylation	#	H3T11
DPPA3	2	0.5	12p13.31	developmental pluripotency associated 3	Histone modification read	#	#	H3K9me2
E2F6	2	0.5	2p25.1	E2F transcription factor 6	TF	TF repressor	RING2-L3MBTL2, CHD8, MLL2/3, MLL4/WBP7	DNA motif
EID1	2	0.5	15q21.1	EP300 interacting inhibitor of differentiation 1	Histone modification write cofactor	Histone acetylation	#	#
EID2	2	0.5	19q13.2	EP300 interacting inhibitor of differentiation 2	Histone modification write cofactor	Histone acetylation	#	#
EID2B	2	0.5	19q13.2	EP300 interacting inhibitor of differentiation 2B	Histone modification erase cofactor	Histone acetylation	#	#
ELP3	2	0.5	8p21.1	elongator acetyltransferase complex subunit 3	Histone modification write	Histone acetylation	Pol2 elongator	H3, H4?
EXOSC1	2	0.5	10q24.1	exosome component 1	Scaffold protein, RNA modification	RNA degradation	RNA exosome	#
EXOSC2	2	0.5	9q34.12	exosome component 2	Scaffold protein, RNA modification	RNA degradation	RNA exosome	#
EXOSC4	2	0.5	8q24.3	exosome component 4	Scaffold protein, RNA modification	RNA degradation	RNA exosome	#
FBL	2	0.5	19q13.2	fibrillarin	Histone modification write	Histone methylation	#	H2AQ104
FOXO1	2	0.5	13q14.11	forkhead box O1	TF	#	#	DNA motif, H3, H4
FOXP3	2	0.5	Xp11.23	forkhead box P3	TF	#	#	DNA motif
HDGF	2	0.5	1q23.1	hepatoma-derived growth factor	Chromatin remodeling, TF	TF repressor	#	DNA motif
HSPA1B	2	0.5	6p21.33	heat shock 70kDa protein 1B	Histone modification write cofactor, Histone modification write cofactor	Histone methylation, Histone acetylation	CHD8, MLL2/3, MLL4/WBP7	#
JDP2	2	0.5	14q24.3	Jun dimerization protein 2	Chromatin remodeling, Histone modification erase cofactor	Histone acetylation	#	#
KDM8	2	0.5	16p12.1	lysine (K)-specific demethylase 8	Histone modification erase	Histone methylation	#	H3K36me2
MTA3	2	0.5	2p21	metastasis associated 1 family, member 3	Chromatin remodeling cofactor	#	NuRD	#
NAP1L4	2	0.5	11p15.4	nucleosome assembly protein 1-like 4	Histone modification cofactor	#	#	H3, H4
NEK6	2	0.5	9q33.3	NIMA-related kinase 6	Histone modification write	Histone phosphorylation	#	H1, H3
PAGR1	2	0.5	16p11.2	PAXIP1 associated glutamate-rich protein 1	Histone modification write cofactor, Histone modification write cofactor	Histone methylation, Histone acetylation	CHD8, MLL2/3, MLL4/WBP7, COMPASS-like MLL3,4	#
PARG	2	0.5	10q11.23	poly (ADP-ribose) glycohydrolase	Chromatin remodeling	#	#	H3K9
PCGF1	2	0.5	2p13.1	polycomb group ring finger 1	Polycomb group (PcG) protein	#	PRC1, BCOR	#
PCGF3	2	0.5	4p16.3	polycomb group ring finger 3	Polycomb group (PcG) protein	#	PRC1, RING2-FBRS	#
PHC1	2	0.5	12p13.31	polyhomeotic homolog 1 (Drosophila)	Polycomb group (PcG) protein	#	PRC1	#
PHC3	2	0.5	3q26.2	polyhomeotic homolog 3 (Drosophila)	Polycomb group (PcG) protein	#	PRC1	#
PHF10	2	0.5	6q27	PHD finger protein 10	Chromatin remodeling	#	npBAF, SWI/SNF BRM-BRG1	#
PHF19	2	0.5	9q33.2	PHD finger protein 19	Chromatin remodeling, Histone modification write cofactor	Histone acetylation	PRC2	#
POLE3	2	0.5	9q32	polymerase (DNA directed), epsilon 3, accessory subunit	Histone chaperone	#	CHRAC	#
PPP2CA	2	0.5	5q31.1	protein phosphatase 2, catalytic subunit, alpha isozyme	Histone modification write	Histone phosphorylation	#	H2AX
PPP4R2	2	0.5	3p13	protein phosphatase 4, regulatory subunit 2	Histone modification cofactor	#	PPP4C-PPP4R2-PPP4R3A	#
PRDM8	2	0.5	4q21.21	PR domain containing 8	Histone modification write	Histone methylation	#	#
PRMT1	2	0.5	19q13.33	protein arginine methyltransferase 1	Histone modification write	Histone methylation	#	H4R3
RUVBL2	2	0.5	19q13.33	RuvB-like AAA ATPase 2	Chromatin remodeling cofactor	#	Ino80, SWR, NuA4, NuA4-related complex, CHD8, MLL2/3, MLL4/WBP7, SRCAP	#
RYBP	2	0.5	3p13	RING1 and YY1 binding protein	Polycomb group (PcG) protein	#	BCOR, RING2-L3MBTL2, RING2-FBRS	#
SET	2	0.5	9q34.11	SET nuclear proto-oncogene	Histone modification	#	#	#
SETMAR	2	0.5	3p26.1	SET domain and mariner transposase fusion gene	Histone modification write	Histone methylation	#	H3K4, H3K36
SIRT2	2	0.5	19q13.2	sirtuin 2	Histone modification erase, Histone modification write cofactor	Histone acetylation, Histone methylation	#	H3K18ac, H3K56ac, H4K16ac, H4K20me1
SIRT6	2	0.5	19p13.3	sirtuin 6	Histone modification erase	Histone acetylation	#	H3K9ac, H3K56ac
SMYD2	2	0.5	1q32.3	SET and MYND domain containing 2	Histone modification write	Histone methylation	#	H3K4, H3K36
SYNCRIP	2	0.5	6q14.3	synaptotagmin binding, cytoplasmic RNA interacting protein	RNA modification	mRNA editing	APOB_mRNA_editosome	mRNA
TADA3	2	0.5	3p25.3	transcriptional adaptor 3	Histone modification write cofactor	Histone acetylation	PCAF, TFTC-HAT, ATAC, STAGA	#
TAF12	2	0.5	1p35.3	TAF12 RNA polymerase II, TATA box binding protein (TBP)-associated factor, 20kDa	Histone chaperone, Histone modification write	Histone acetylation	PCAF, STAGA	#
TAF8	2	0.5	6p21.1	TAF8 RNA polymerase II, TATA box binding protein (TBP)-associated factor, 43kDa	Histone chaperone	#	#	#
TAF9B	2	0.5	Xq21.1	TAF9B RNA polymerase II, TATA box binding protein (TBP)-associated factor, 31kDa	Histone chaperone	#	TFTC-HAT	#
TNP2	2	0.5	16p13.13	transition protein 2 (during histone to protamine replacement)	Chromatin remodeling	#	#	#
TRIM16	2	0.5	17p12	tripartite motif containing 16	Histone modification write	Histone acetylation	#	#
TYW5	2	0.5	2q33.1	tRNA-yW synthesizing protein 5	RNA modification	#	#	#
UBE2A	2	0.5	Xq24	ubiquitin-conjugating enzyme E2A	Histone modification write	Histone ubiquitination	#	H2A, H2BK120
UBE2B	2	0.5	5q31.1	ubiquitin-conjugating enzyme E2B	Histone modification write	Histone ubiquitination	#	H2A, H2BK121
UBE2D1	2	0.5	10q21.1	ubiquitin-conjugating enzyme E2D 1	Histone modification write	Histone ubiquitination	#	H2BK48
UBR7	2	0.5	14q32.12	ubiquitin protein ligase E3 component n-recognin 7 (putative)	DNA modification cofactor	DNA methylation	#	#
USP44	2	0.5	12q22	ubiquitin specific peptidase 44	Histone modification erase	Histone ubiquitination	#	H2Bub1
USP46	2	0.5	4q12	ubiquitin specific peptidase 46	Histone modification erase	Histone ubiquitination	#	H2Aub
VDR	2	0.5	12q13.11	vitamin D (1,25- dihydroxyvitamin D3) receptor	Chromatin remodeling cofactor, TF	#	#	H2BK12ac, H3K14ac, H4K16ac
YAF2	2	0.5	12q12	YY1 associated factor 2	Chromatin remodeling cofactor	#	BCOR, RING2-L3MBTL2, RING2-FBRS	#
YWHAB	2	0.5	20q13.12	tyrosine 3-monooxygenase/tryptophan 5-monooxygenase activation protein, beta	Histone modification erase cofactor	Histone acetylation	#	#
ZMYND11	2	0.5	10p15.3	zinc finger, MYND-type containing 11	Histone modification read	Histone methylation	#	H3.3K36me3
AIRE	1	0.2	21q22.3	autoimmune regulator	Histone modification read, TF	#	#	H3K4, H3K4me3, DNA motif
APEX1	1	0.2	14q11.2	APEX nuclease (multifunctional DNA repair enzyme) 1	DNA modification cofactor	DNA demethylation	#	#
APOBEC3A	2	0.2	22q13.1	apolipoprotein B mRNA editing enzyme, catalytic polypeptide-like 3A	DNA modification, RNA modification	DNA demethylation, mRNA editing	#	ssDNA, mRNA, mC
APOBEC3B	1	0.2	22q13.1	apolipoprotein B mRNA editing enzyme, catalytic polypeptide-like 3B	DNA modification, RNA modification	DNA demethylation, mRNA editing	#	ssDNA, mRNA, mC
APOBEC3F	1	0.2	22q13.1	apolipoprotein B mRNA editing enzyme, catalytic polypeptide-like 3F	DNA modification, RNA modification	DNA demethylation, mRNA editing	APOB_mRNA_editosome	ssDNA, mRNA, mC
ATF2	1	0.2	2q31.1	activating transcription factor 2	Histone modification write, TF	Histone acetylation, TF activator	#	H2B, H4, DNA motif
CBX2	1	0.2	17q25.3	chromobox homolog 2	Histone modification read	#	PRC1	H3K9me3, H3K27me3
CBX5	1	0.2	12q13.13	chromobox homolog 5	Histone modification read	#	#	H3K9me, H3K27me3
CDK1	1	0.2	10q21.2	cyclin-dependent kinase 1	Histone modification write	Histone phosphorylation	#	H1
CDK2	1	0.2	12q13.2	cyclin-dependent kinase 2	Histone modification write	Histone phosphorylation	#	H1S, H1T
CHTOP	1	0.2	1q21.3	chromatin target of PRMT1	#	#	#	#
DMAP1	1	0.2	1p34.1	DNA methyltransferase 1 associated protein 1	Chromatin remodeling	#	NuA4, NuA4-related complex, SRCAP	#
DPF1	1	0.2	19q13.2	D4, zinc and double PHD fingers family 1	Chromatin remodeling cofactor	#	nBAF, SWI/SNF BRM-BRG1	#
DPF3	1	0.2	14q24.2	D4, zinc and double PHD fingers, family 3	Chromatin remodeling	#	BAF, nBAF, SWI/SNF BRM-BRG1	H3, H4
DPY30	1	0.2	2p22.3	dpy-30 homolog (C. elegans)	Histone modification write cofactor	Histone methylation	COMPASS, Menin-associated_HMT, MLL-HCF, CHD8, MLL2/3, COMPASS-like MLL1,2, MLL4/WBP7, COMPASS-like MLL3,4	#
DR1	1	0.2	1p22.1	down-regulator of transcription 1, TBP-binding (negative cofactor 2)	Histone chaperone	#	ATAC	#
ELP6	1	0.2	3p21.31	elongator acetyltransferase complex subunit 6	Histone modification write cofactor	Histone acetylation	Pol2 elongator	#
EXOSC6	1	0.2	16q22.1	exosome component 6	Scaffold protein, RNA modification	RNA degradation	RNA exosome	#
FBRS	1	0.2	16p11.2	fibrosin	Histone modification	#	RING2-FBRS	#
GADD45A	1	0.2	1p31.3	growth arrest and DNA-damage-inducible, alpha	Chromatin remodeling	#	#	H2A, H2B, H3, H4
GADD45G	1	0.2	9q22.2	growth arrest and DNA-damage-inducible, gamma	Chromatin remodeling	#	#	H2A, H2B, H3, H4
GFI1	1	0.2	1p22.1	growth factor independent 1 transcription repressor	Chromatin remodeling	#	#	#
HDAC3	1	0.2	5q31.3	histone deacetylase 3	Histone modification erase	Histone acetylation	#	H2AKac, H2BKac, H3Kac, H4Kac
HMGN4	1	0.2	6p22.2	high mobility group nucleosomal binding domain 4	Chromatin remodeling	#	#	H1
HMGN5	1	0.2	Xq21.1	high mobility group nucleosome binding domain 5	Chromatin remodeling	#	#	H1
ING4	1	0.2	12p13.31	inhibitor of growth family, member 4	Histone modification read	#	HBO1	H3K4me3
INO80B	1	0.2	2p13.1	INO80 complex subunit B	Chromatin remodeling cofactor	#	Ino80	#
KDM4E	1	0.2	11q21	lysine (K)-specific demethylase 4E	Histone modification erase	Histone methylation	#	H3K9me2, H3K9me3
NAA60	1	0.2	16p13.3	N(alpha)-acetyltransferase 60, NatF catalytic subunit	Histone modification write	Histone acetylation	#	H4K20, H4K79, H4K91
NFYB	1	0.2	12q23.3	nuclear transcription factor Y, beta	Chromatin remodeling, TF	TF activator	#	DNA motif
NFYC	1	0.2	1p34.2	nuclear transcription factor Y, gamma	Histone modification	#	#	#
NPM2	1	0.2	8p21.3	nucleophosmin/nucleoplasmin 2	Histone chaperone	#	#	H2A, H2B
PBK	1	0.2	8p21.1	PDZ binding kinase	Histone modification write	Histone phosphorylation	#	H3S10
PCGF5	1	0.2	10q23.32	polycomb group ring finger 5	Polycomb group (PcG) protein	#	PRC1, RING2-FBRS	#
PHF13	1	0.2	1p36.31	PHD finger protein 13	Histone modification read	#	#	H3K4me3
PKN1	1	0.2	19p13.12	protein kinase N1	Histone modification write	Histone phosphorylation	#	H3T11
PRKAB2	1	0.2	1q21.1	protein kinase, AMP-activated, beta 2 non-catalytic subunit	Histone modification write cofactor	Histone phosphorylation	#	#
PRMT2	1	0.2	21q22.3	protein arginine methyltransferase 2	Histone modification write	Histone methylation	#	H4
PRMT6	1	0.2	1p13.3	protein arginine methyltransferase 6	Histone modification write	Histone methylation	#	H2AR3, H3R2, H4R4
RBX1	1	0.2	22q13.2	ring-box 1, E3 ubiquitin protein ligase	Histone modification write cofactor	Histone ubiquitination	#	H3, H4
RCC1	2	0.2	1p35.3	regulator of chromosome condensation 1	Chromatin remodeling	#	#	H2A, H2B
RNF20	1	0.2	9q31.1	ring finger protein 20, E3 ubiquitin protein ligase	Histone modification write	Histone ubiquitination	#	H2BK120
SCML4	1	0.2	6q21	sex comb on midleg-like 4 (Drosophila)	Polycomb group (PcG) protein	#	#	#
SETD1B	1	0.2	12q24.31	SET domain containing 1B	Histone modification write	Histone methylation	COMPASS	H3K4
SMARCD2	1	0.2	17q23.3	SWI/SNF related, matrix associated, actin dependent regulator of chromatin, subfamily d, member 2	Chromatin remodeling cofactor	#	BAF, PBAF, SWI/SNF_Brg1(I), SWI/SNF_Brm, SWI/SNF-like EPAFB, bBAF, SWI/SNF BRM-BRG1	#
SS18L1	1	0.2	20q13.33	synovial sarcoma translocation gene on chromosome 18-like 1	Chromatin remodeling	#	CREST-BRG1	#
SS18L2	1	0.2	3p22.1	synovial sarcoma translocation gene on chromosome 18-like 2	Chromatin remodeling	#	#	#
SUV39H2	1	0.2	10p13	suppressor of variegation 3-9 homolog 2 (Drosophila)	Histone modification write	Histone methylation	#	H3K9me1
TADA1	1	0.2	1q24.1	transcriptional adaptor 1	Histone chaperone	#	STAGA	H2A
TAF10	1	0.2	11p15.4	TAF10 RNA polymerase II, TATA box binding protein (TBP)-associated factor, 30kDa	Histone chaperone, Histone modification write	Histone acetylation	PCAF, TFTC-HAT, SAGA, STAGA	H3, H4
TNP1	1	0.2	2q35	transition protein 1 (during histone to protamine replacement)	Chromatin remodeling	#	#	#
USP22	1	0.2	17p11.2	ubiquitin specific peptidase 22	Histone modification write cofactor	Histone ubiquitination	SAGA	H2Aub, H2Bub
WDR5	1	0.2	9q34.2	WD repeat domain 5	Histone modification read	#	ATAC, NSL, RING2-L3MBTL2, COMPASS, Menin-associated_HMT, MLL-HCF, CHD8, MLL2/3, COMPASS-like MLL1,2, MLL4/WBP7, COMPASS-like MLL3,4	H3K4, H3K4me1, H3K4me2, H3K4me3
WDR82	1	0.2	3p21.2	WD repeat domain 82	Histone modification write cofactor	Histone methylation	COMPASS	#
YEATS4	1	0.2	12q15	YEATS domain containing 4	Histone modification write cofactor	Histone acetylation	NuA4, NuA4-related complex, SRCAP	#

## Sheet: AMP
HGNC approved symbol	CNA	number of samples with alteration	frequency [%]	cytoband	HGNC approved name	function	modification	protein complex	target entity
USP21	AMP	69	16.9	1q23.3	ubiquitin specific peptidase 21	Histone modification erase	Histone ubiquitination	#	H2Aub
YWHAZ	AMP	69	16.9	8q22.3	tyrosine 3-monooxygenase/tryptophan 5-monooxygenase activation protein, zeta	Histone modification read	#	#	H3
UBR5	AMP	58	14.2	8q22.3	ubiquitin protein ligase E3 component n-recognin 5	Chromatin remodeling, Histone modification write cofactor	Histone ubiquitination	#	H2A, H2AX
TADA1	AMP	46	11.3	1q24.1	transcriptional adaptor 1	Histone chaperone	#	STAGA	H2A
SETDB1	AMP	44	10.8	1q21.3	SET domain, bifurcated 1	Histone modification write	Histone methylation	#	H3K9
BRD9	AMP	42	10.3	5p15.33	bromodomain containing 9	Histone modification read	#	SWI/SNF BRM-BRG1	H3
TAF3	AMP	41	10	10p14	TAF3 RNA polymerase II, TATA box binding protein (TBP)-associated factor, 140kDa	Histone modification read	#	#	H3K4me
CHD1L	AMP	40	9.8	1q21.1	chromodomain helicase DNA binding protein 1-like	Chromatin remodeling	#	#	#
PRKAB2	AMP	40	9.8	1q21.1	protein kinase, AMP-activated, beta 2 non-catalytic subunit	Histone modification write cofactor	Histone phosphorylation	#	#
VPS72	AMP	40	9.8	1q21.3	vacuolar protein sorting 72 homolog (S. cerevisiae)	Histone modification write cofactor	Histone acetylation	NuA4, NuA4-related complex	#
ZNF687	AMP	40	9.8	1q21.3	zinc finger protein 687	Histone modification erase cofactor	Histone acetylation	#	#
POGZ	AMP	39	9.6	1q21.3	pogo transposable element with ZNF domain	Histone modification read	Histone methylation	#	H3K9me3
ANP32E	AMP	38	9.3	1q21.2	acidic (leucine-rich) nuclear phosphoprotein 32 family, member E	Histone chaperone, Histone modification read	#	SWR	H2A.Z
ASH2L	AMP	38	9.3	8p11.23	ash2 (absent, small, or homeotic)-like (Drosophila)	Histone modification write cofactor	Histone methylation	COMPASS, Menin-associated_HMT, MLL-HCF, CHD8, MLL2/3, COMPASS-like MLL1,2, MLL4/WBP7, COMPASS-like MLL3,4	#
SETD5	AMP	38	9.3	3p25.3	SET domain containing 5	Histone modification write	Histone methylation	#	#
TDRKH	AMP	38	9.3	1q21.3	tudor and KH domain containing	RNA modification	#	#	piRNA
BRPF1	AMP	37	9.1	3p25.3	bromodomain and PHD finger containing, 1	Histone modification read	#	MOZ/MORF	H3K36me3
HDAC11	AMP	37	9.1	3p25.1	histone deacetylase 11	Histone modification erase	Histone acetylation	#	H2AKac, H2BKac, H3Kac, H4Kac
TADA3	AMP	37	9.1	3p25.3	transcriptional adaptor 3	Histone modification write cofactor	Histone acetylation	PCAF, TFTC-HAT, ATAC, STAGA	#
ATAD2	AMP	35	8.6	8q24.13	ATPase family, AAA domain containing 2	Chromatin remodeling	#	#	#
SFMBT2	AMP	35	8.6	10p14	Scm-like with four mbt domains 2	Histone modification read, Polycomb group (PcG) protein, TF	TF repressor	#	H3K9me2, H3K9me3, H3K27me3, H4K20me2, H4K20me3
ZHX1	AMP	35	8.6	8q24.13	zinc fingers and homeoboxes 1	Chromatin remodeling, Histone modification write cofactor	Histone acetylation, Histone methylation	#	#
NIPBL	AMP	33	8.1	5p13.2	Nipped-B homolog (Drosophila)	Histone modification erase cofactor	Histone acetylation	#	#
YEATS4	AMP	33	8.1	12q15	YEATS domain containing 4	Histone modification write cofactor	Histone acetylation	NuA4, NuA4-related complex, SRCAP	#
RAD54B	AMP	32	7.8	8q22.1	RAD54 homolog B (S. cerevisiae)	Chromatin remodeling	#	#	#
KDM1B	AMP	31	7.6	6p22.3	lysine (K)-specific demethylase 1B	Histone modification erase	Histone methylation	#	H3K4me1, H3K4me2
PRDM9	AMP	31	7.6	5p14.2	PR domain containing 9	Histone modification write	Histone methylation	#	H3K4
PRKAA1	AMP	31	7.6	5p13.1	protein kinase, AMP-activated, alpha 1 catalytic subunit	Histone modification write	Histone phosphorylation	#	H2BS36
DEK	AMP	30	7.4	6p22.3	DEK proto-oncogene	Chromatin remodeling	#	B-WICH	H4
KAT6A	AMP	30	7.4	8p11.21	K(lysine) acetyltransferase 6A	Histone modification write	Histone acetylation	MOZ/MORF	H3, H4
PDP1	AMP	30	7.4	8q22.1	pyruvate dehyrogenase phosphatase catalytic subunit 1	Histone modification read	#	#	H4K20me3
CHTOP	AMP	29	7.1	1q21.3	chromatin target of PRMT1	#	#	#	#
GATAD2B	AMP	29	7.1	1q21.3	GATA zinc finger domain containing 2B	Histone modification read	#	NuRD	H2A, H2B, H3, H4
ENY2	AMP	28	6.9	8q23.1	enhancer of yellow 2 homolog (Drosophila)	Histone modification erase cofactor	Histone ubiquitination	SAGA	#
TAF2	AMP	28	6.9	8q24.12	TAF2 RNA polymerase II, TATA box binding protein (TBP)-associated factor, 150kDa	TF	#	TFTC-HAT	DNA motif
NBN	AMP	26	6.4	8q21.3	nibrin	Chromatin remodeling	#	#	H2AX
DPF1	AMP	25	6.1	19q13.2	D4, zinc and double PHD fingers family 1	Chromatin remodeling cofactor	#	nBAF, SWI/SNF BRM-BRG1	#
PHF12	AMP	25	6.1	17q11.2	PHD finger protein 12	Histone modification erase cofactor	Histone acetylation	#	#
PHF20L1	AMP	25	6.1	8q24.22	PHD finger protein 20-like 1	Histone modification read	#	#	H3K4me
ASH1L	AMP	23	5.6	1q22	ash1 (absent, small, or homeotic)-like (Drosophila)	Histone modification write	Histone methylation	#	H3K36
ASXL1	AMP	22	5.4	20q11.21	additional sex combs like transcriptional regulator 1	Histone modification erase, Polycomb group (PcG) protein	Histone deubiquitination	PR-DUB	H2AK119
IKZF3	AMP	22	5.4	17q12-q21.1	IKAROS family zinc finger 3 (Aiolos)	TF	#	#	DNA motif
KAT2B	AMP	22	5.4	3p24.3	K(lysine) acetyltransferase 2B	Histone modification write	Histone acetylation	#	#
NFYC	AMP	22	5.4	1p34.2	nuclear transcription factor Y, gamma	Histone modification	#	#	#
SATB1	AMP	22	5.4	3p24.3	SATB homeobox 1	Chromatin remodeling cofactor	#	#	#
SCMH1	AMP	22	5.4	1p34.2	sex comb on midleg homolog 1 (Drosophila)	Polycomb group (PcG) protein	#	PRC1	#
SETMAR	AMP	22	5.4	3p26.1	SET domain and mariner transposase fusion gene	Histone modification write	Histone methylation	#	H3K4, H3K36
SIRT2	AMP	22	5.4	19q13.2	sirtuin 2	Histone modification erase, Histone modification write cofactor	Histone acetylation, Histone methylation	#	H3K18ac, H3K56ac, H4K16ac, H4K20me1
SUPT6H	AMP	22	5.4	17q11.2	suppressor of Ty 6 homolog (S. cerevisiae)	Histone modification erase cofactor	Histone methylation	#	#
CHRAC1	AMP	21	5.1	8q24.3	chromatin accessibility complex 1	Histone chaperone	#	CHRAC	#
USP7	AMP	21	5.1	16p13.2	ubiquitin specific peptidase 7 (herpes virus-associated)	Histone modification erase, DNA modification cofactor	Histone ubiquitination, DNA methylation	BCOR	H2Bub
ZMYND11	AMP	21	5.1	10p15.3	zinc finger, MYND-type containing 11	Histone modification read	Histone methylation	#	H3.3K36me3
EXOSC4	AMP	20	4.9	8q24.3	exosome component 4	Scaffold protein, RNA modification	RNA degradation	RNA exosome	#
JARID2	AMP	20	4.9	6p22.3	jumonji, AT rich interactive domain 2	Histone modification write cofactor	Histone methylation	PRC2	H3K27, H3K9
PAK2	AMP	20	4.9	3q29	p21 protein (Cdc42/Rac)-activated kinase 2	Histone modification write	Histone phosphorylation	#	H4S47
SNAI2	AMP	20	4.9	8q11.21	snail family zinc finger 2	Histone modification erase cofactor	#	#	#
TONSL	AMP	20	4.9	8q24.3	tonsoku-like, DNA repair protein	Chromatin remodeling	#	#	#
ACTL6A	AMP	19	4.7	3q26.33	actin-like 6A	Chromatin remodeling cofactor	#	BAF, npBAF, PBAF, SWI/SNF_Brg1(I), SWI/SNF_Brg1(II), SWI/SNF_Brm, SWI/SNF-like_EPAFa, WINAC, SWI/SNF-like EPAFB, SWI/SNF BRM-BRG1, Ino80, NuA4, NuA4-related complex, SRCAP	#
HDGF	AMP	19	4.7	1q23.1	hepatoma-derived growth factor	Chromatin remodeling, TF	TF repressor	#	DNA motif
PHC3	AMP	19	4.7	3q26.2	polyhomeotic homolog 3 (Drosophila)	Polycomb group (PcG) protein	#	PRC1	#
PRKDC	AMP	19	4.7	8q11.21	protein kinase, DNA-activated, catalytic polypeptide	Histone modification write	Histone phosphorylation	#	H2AXS139, H2AFXS139
RNF168	AMP	19	4.7	3q29	ring finger protein 168, E3 ubiquitin protein ligase	Histone modification write	Histone ubiquitination	#	H2AK13, H2AK15, H2AXK13, H2AXK15
RNF2	AMP	19	4.7	1q25.3	ring finger protein 2	Histone modification write	Histone ubiquitination	PRC1, BCOR, RING2-L3MBTL2, RING2-FBRS, CHD8, MLL2/3, MLL4/WBP7	H2AK119
DNMT3B	AMP	18	4.4	20q11.21	DNA (cytosine-5-)-methyltransferase 3 beta	DNA modification	DNA methylation	#	dhC
HDAC9	AMP	18	4.4	7p21.1	histone deacetylase 9	Histone modification erase	Histone acetylation	#	H3Kac, H4Kac
NCOA2	AMP	18	4.4	8q13.3	nuclear receptor coactivator 2	Chromatin remodeling cofactor	#	#	#
PRDM14	AMP	18	4.4	8q13.3	PR domain containing 14	DNA modification	DNA demethylation	#	mC
YEATS2	AMP	18	4.4	3q27.1	YEATS domain containing 2	Histone chaperone	#	ATAC	#
EYA1	AMP	17	4.2	8q13.3	EYA transcriptional coactivator and phosphatase 1	Histone modification erase	Histone phosphorylation	#	H2AXT142
ING1	AMP	17	4.2	13q34	inhibitor of growth family, member 1	Histone modification read	#	#	H3K4me3
TBL1XR1	AMP	17	4.2	3q26.32	transducin (beta)-like 1 X-linked receptor 1	#	#	#	#
TOP2B	AMP	17	4.2	3p24.2	topoisomerase (DNA) II beta 180kDa	Chromatin remodeling	#	WINAC	#
EID2	AMP	16	3.9	19q13.2	EP300 interacting inhibitor of differentiation 2	Histone modification write cofactor	Histone acetylation	#	#
EID2B	AMP	16	3.9	19q13.2	EP300 interacting inhibitor of differentiation 2B	Histone modification erase cofactor	Histone acetylation	#	#
FBL	AMP	16	3.9	19q13.2	fibrillarin	Histone modification write	Histone methylation	#	H2AQ104
KDM4A	AMP	16	3.9	1p34.2-p34.1	lysine (K)-specific demethylase 4A	Histone modification erase	Histone methylation	#	H3K4me3, H3K36me3
PAF1	AMP	16	3.9	19q13.2	Paf1, RNA polymerase II associated factor, homolog (S. cerevisiae)	Histone modification write cofactor	Histone ubiquitination	#	H2, H3
RSF1	AMP	16	3.9	11q14.1	remodeling and spacing factor 1	Histone modification read	#	RSF	#
UBE2E1	AMP	16	3.9	3p24.2	ubiquitin-conjugating enzyme E2E 1	Histone modification write	Histone ubiquitination	#	H2BK120
AURKC	AMP	15	3.7	19q13.43	aurora kinase C	Histone modification write	Histone phosphorylation	#	H3S10, H3S28
CLNS1A	AMP	15	3.7	11q14.1	chloride channel, nucleotide-sensitive, 1A	Histone modification write cofactor	Histone methylation	methylosome	#
CUL4A	AMP	15	3.7	13q34	cullin 4A	Histone modification write	Histone ubiquitination	#	H3, H4
SMARCD2	AMP	15	3.7	17q23.3	SWI/SNF related, matrix associated, actin dependent regulator of chromatin, subfamily d, member 2	Chromatin remodeling cofactor	#	BAF, PBAF, SWI/SNF_Brg1(I), SWI/SNF_Brm, SWI/SNF-like EPAFB, bBAF, SWI/SNF BRM-BRG1	#
SUV39H2	AMP	15	3.7	10p13	suppressor of variegation 3-9 homolog 2 (Drosophila)	Histone modification write	Histone methylation	#	H3K9me1
SUZ12	AMP	15	3.7	17q11.2	SUZ12 polycomb repressive complex 2 subunit	Histone modification write cofactor, Histone modification write cofactor, Polycomb group (PcG) protein, TF	Histone methylation, Histone ubiquitination, TF repressor	PRC2	DNA motif
TADA2A	AMP	15	3.7	17q12	transcriptional adaptor 2A	Histone modification read, TF	TF activator	PCAF, ATAC	H3
TFDP1	AMP	15	3.7	13q34	transcription factor Dp-1	Histone modification	#	RING2-L3MBTL2	#
CDK3	AMP	14	3.4	17q25.1	cyclin-dependent kinase 3	Histone modification write	Histone phosphorylation	#	H1
KMT2B	AMP	14	3.4	19q13.12	lysine (K)-specific methyltransferase 2B	Histone modification write	Histone methylation	Menin-associated_HMT, MLL2/3, COMPASS-like MLL3,4	H3K4
NCOA6	AMP	14	3.4	20q11.22	nuclear receptor coactivator 6	Histone modification write cofactor	Histone methylation	CHD8, MLL2/3, COMPASS-like MLL3,4	#
PRKCA	AMP	14	3.4	17q24.2	protein kinase C, alpha	Histone modification write cofactor	Histone phosphorylation	#	H3
PRPF31	AMP	14	3.4	19q13.42	pre-mRNA processing factor 31	Histone modification write cofactor, Histone modification write cofactor	Histone methylation, Histone acetylation	CHD8, MLL2/3, MLL4/WBP7	#
TFPT	AMP	14	3.4	19q13.42	TCF3 (E2A) fusion partner (in childhood Leukemia)	Chromatin remodeling cofactor, DNA modification	DNA hydroxymethylation	Ino80	#
TLK2	AMP	14	3.4	17q23.2	tousled-like kinase 2	Histone modification write	Histone phosphorylation	#	#
ACTB	AMP	13	3.2	7p22.1	actin, beta	Chromatin remodeling cofactor	#	BAF, nBAF, npBAF, PBAF, SWI/SNF-like EPAFB, bBAF, SWI/SNF BRM-BRG1, NuA4, NuA4-related complex	#
CDC73	AMP	13	3.2	1q31.2	cell division cycle 73	Histone modification write cofactor	Histone methylation	#	#
DMAP1	AMP	13	3.2	1p34.1	DNA methyltransferase 1 associated protein 1	Chromatin remodeling	#	NuA4, NuA4-related complex, SRCAP	#
HIRA	AMP	13	3.2	22q11.21	histone cell cycle regulator	Histone modification read	#	#	H2B, H4
HIRIP3	AMP	13	3.2	16p11.2	HIRA interacting protein 3	Histone modification read	#	#	H2A, H3
HLTF	AMP	13	3.2	3q24	helicase-like transcription factor	Chromatin remodeling cofactor	#	#	#
HMGN4	AMP	13	3.2	6p22.2	high mobility group nucleosomal binding domain 4	Chromatin remodeling	#	#	H1
INO80E	AMP	13	3.2	16p11.2	INO80 complex subunit E	Chromatin remodeling cofactor	#	#	#
KDM2A	AMP	13	3.2	11q13.2	lysine (K)-specific demethylase 2A	Histone modification erase	Histone methylation	#	H3K36me2
L3MBTL1	AMP	13	3.2	20q13.12	l(3)mbt-like 1 (Drosophila)	Histone modification read	#	L3MBTL1	H1BK26, H4K20
L3MBTL4	AMP	13	3.2	18p11.31	l(3)mbt-like 4 (Drosophila)	Histone modification read	#	#	HKme
MAZ	AMP	13	3.2	16p11.2	MYC-associated zinc finger protein (purine-binding transcription factor)	Chromatin remodeling	#	#	#
MSL1	AMP	13	3.2	17q21.1	male-specific lethal 1 homolog (Drosophila)	Histone modification write	Histone ubiquitination	#	H2BK34
PAGR1	AMP	13	3.2	16p11.2	PAXIP1 associated glutamate-rich protein 1	Histone modification write cofactor, Histone modification write cofactor	Histone methylation, Histone acetylation	CHD8, MLL2/3, MLL4/WBP7, COMPASS-like MLL3,4	#
PHF14	AMP	13	3.2	7p21.3	PHD finger protein 14	Histone modification read	#	#	H2A, H2B, H3
PPP4C	AMP	13	3.2	16p11.2	protein phosphatase 4, catalytic subunit	Histone modification erase	Histone phosphorylation	PPP4C-PPP4R2-PPP4R3A	H2AXS139ph
STK4	AMP	13	3.2	20q13.12	serine/threonine kinase 4	Histone modification write	Histone phosphorylation	#	H2AS14
UCHL5	AMP	13	3.2	1q31.2	ubiquitin carboxyl-terminal hydrolase L5	Histone modification erase cofactor	Histone ubiquitination	Ino80	#
YWHAB	AMP	13	3.2	20q13.12	tyrosine 3-monooxygenase/tryptophan 5-monooxygenase activation protein, beta	Histone modification erase cofactor	Histone acetylation	#	#
ADNP	AMP	12	2.9	20q13.13	activity-dependent neuroprotector homeobox	Chromatin remodeling cofactor	#	#	#
BPTF	AMP	12	2.9	17q24.2	bromodomain PHD finger transcription factor	Chromatin remodeling	#	NuRF	#
CDC6	AMP	12	2.9	17q21.2	cell division cycle 6	Chromatin remodeling	#	#	#
EXOSC6	AMP	12	2.9	16q22.1	exosome component 6	Scaffold protein, RNA modification	RNA degradation	RNA exosome	#
MDC1	AMP	12	2.9	6p21.33	mediator of DNA-damage checkpoint 1	Histone modification read	#	#	H2AX
MLLT6	AMP	12	2.9	17q12	myeloid/lymphoid or mixed-lineage leukemia (trithorax homolog, Drosophila); translocated to, 6	Histone modification write cofactor	Histone methylation	#	H3K79
SIRT7	AMP	12	2.9	17q25.3	sirtuin 7	Histone modification erase	Histone acetylation	B-WICH	H3K18ac
TRIM28	AMP	12	2.9	19q13.43	tripartite motif containing 28	Histone modification read	#	#	H3
ATR	AMP	11	2.7	3q23	ATR serine/threonine kinase	Histone modification write	Histone phosphorylation	#	H2AX
CHD7	AMP	11	2.7	8q12.2	chromodomain helicase DNA binding protein 7	Chromatin remodeling	#	#	#
EED	AMP	11	2.7	11q14.2	embryonic ectoderm development	Polycomb group (PcG) protein	#	PRC2	#
HMGB1	AMP	11	2.7	13q12.3	high mobility group box 1	Chromatin remodeling	#	#	#
JMJD6	AMP	11	2.7	17q25.1	jumonji domain containing 6	Histone modification erase	Histone methylation	#	H3R2me, H4R3me
MBTD1	AMP	11	2.7	17q21.33	mbt domain containing 1	Polycomb group (PcG) protein	#	#	H4K20me1, H4K20me2
PCGF2	AMP	11	2.7	17q12	polycomb group ring finger 2	Polycomb group (PcG) protein	#	PRC1	#
PRKCB	AMP	11	2.7	16p12.2-p12.1	protein kinase C, beta	Histone modification write	Histone methylation	#	H3T6
RAD54L	AMP	11	2.7	1p34.1	RAD54-like (S. cerevisiae)	Chromatin remodeling	#	#	#
RARA	AMP	11	2.7	17q21.2	retinoic acid receptor, alpha	Histone modification write cofactor, TF	Histone methylation, TF activator, TF repressor	#	H3K4
SF3B3	AMP	11	2.7	16q22.1	splicing factor 3b, subunit 3, 130kDa	RNA modification	#	#	#
SRSF1	AMP	11	2.7	17q22	serine/arginine-rich splicing factor 1	RNA modification	#	#	#
TNP2	AMP	11	2.7	16p13.13	transition protein 2 (during histone to protamine replacement)	Chromatin remodeling	#	#	#
TOP2A	AMP	11	2.7	17q21.2	topoisomerase (DNA) II alpha 170kDa	Chromatin remodeling	#	#	DNA
ARRB1	AMP	10	2.5	11q13.4	arrestin, beta 1	Histone modification	#	#	#
ATAD2B	AMP	10	2.5	2p24.1-p23.3	ATPase family, AAA domain containing 2B	Histone modification read	#	#	H1.4, H2A, H2B, H3 and H4
CBX2	AMP	10	2.5	17q25.3	chromobox homolog 2	Histone modification read	#	PRC1	H3K9me3, H3K27me3
CBX4	AMP	10	2.5	17q25.3	chromobox homolog 4	Histone modification read	#	PRC1	H3K9me3
CBX8	AMP	10	2.5	17q25.3	chromobox homolog 8	Histone modification read	#	PRC1	H3K9me3, H3K27me3
DPF2	AMP	10	2.5	11q13.1	D4, zinc and double PHD fingers family 2	Chromatin remodeling	#	SWI/SNF BRM-BRG1	#
EYA2	AMP	10	2.5	20q13.12	EYA transcriptional coactivator and phosphatase 2	Histone modification erase	Histone phosphorylation	#	H2AXT142
KAT5	AMP	10	2.5	11q13.1	K(lysine) acetyltransferase 5	Histone modification write	Histone acetylation	SWR, NuA4, Piccolo_NuA4	H2AK5, H3K14, H4K5,H4K8, H4K12, H4K16
MSL2	AMP	10	2.5	3q22.3	male-specific lethal 2 homolog (Drosophila)	Histone modification write	Histone ubiquitination	#	H2BK34
NASP	AMP	10	2.5	1p34.1	nuclear autoantigenic sperm protein (histone-binding)	Chromatin remodeling	#	#	H1
NCOA3	AMP	10	2.5	20q13.12	nuclear receptor coactivator 3	Histone modification write	Histone acetylation	#	#
ZMYND8	AMP	10	2.5	20q13.12	zinc finger, MYND-type containing 8	Histone modification erase cofactor	Histone acetylation	#	#
ASXL2	AMP	9	2.2	2p23.3	additional sex combs like transcriptional regulator 2	Histone modification read	#	#	H3K4, H3K9
CDYL2	AMP	9	2.2	16q23.2	chromodomain protein, Y-like 2	Histone modification read	#	#	H3K9me3
DNMT3A	AMP	9	2.2	2p23.3	DNA (cytosine-5-)-methyltransferase 3 alpha	DNA modification	DNA methylation	#	dhC
E2F6	AMP	9	2.2	2p25.1	E2F transcription factor 6	TF	TF repressor	RING2-L3MBTL2, CHD8, MLL2/3, MLL4/WBP7	DNA motif
FBRS	AMP	9	2.2	16p11.2	fibrosin	Histone modification	#	RING2-FBRS	#
KAT6B	AMP	9	2.2	10q22.2	K(lysine) acetyltransferase 6B	Histone modification write	Histone acetylation	MOZ/MORF	H3
KEAP1	AMP	9	2.2	19p13.2	kelch-like ECH-associated protein 1	Chromatin remodeling	#	#	#
MEAF6	AMP	9	2.2	1p34.3	MYST/Esa1-associated factor 6	Histone modification write cofactor	Histone acetylation	HBO1, NuA4, MOZ/MORF	H2A, H3K14, H4K5, H4K8, H4K12
MECP2	AMP	9	2.2	Xq28	methyl CpG binding protein 2	Histone modification write cofactor, Histone modification write cofactor, TF	Histone methylation, Histone acetylation, TF repressor	#	mCG, DNA motif
NAT10	AMP	9	2.2	11p13	N-acetyltransferase 10 (GCN5-related)	Histone modification write	Histone acetylation	#	#
NCOA1	AMP	9	2.2	2p23.3	nuclear receptor coactivator 1	Histone modification write	Histone acetylation	#	H3, H4
PHF20	AMP	9	2.2	20q11.22-q11.23	PHD finger protein 20	Histone modification write	Histone acetylation	NSL, CHD8, MLL2/3, MLL4/WBP7	H4
PRMT5	AMP	9	2.2	14q11.2	protein arginine methyltransferase 5	Histone modification write	Histone methylation	methylosome	H3R8, H4R3
PRMT8	AMP	9	2.2	12p13.32	protein arginine methyltransferase 8	Histone modification write	Histone methylation	#	H4R
PRR14	AMP	9	2.2	16p11.2	proline rich 14	Histone modification write	Histone phosphorylation	#	H3K9me2, H3K9me3
SMARCE1	AMP	9	2.2	17q21.2	SWI/SNF related, matrix associated, actin dependent regulator of chromatin, subfamily e, member 1	Chromatin remodeling cofactor	#	BAF, nBAF, npBAF, PBAF, SWI/SNF_Brg1(I), SWI/SNF_Brg1(II), SWI/SNF_Brm, SWI/SNF-like_EPAFa, WINAC, SWI/SNF-like EPAFB, bBAF	#
USP22	AMP	9	2.2	17p11.2	ubiquitin specific peptidase 22	Histone modification write cofactor	Histone ubiquitination	SAGA	H2Aub, H2Bub
USP36	AMP	9	2.2	17q25.3	ubiquitin specific peptidase 36	Histone modification write cofactor	Histone ubiquitination	#	H2Bub
WSB2	AMP	9	2.2	12q24.23	WD repeat and SOCS box containing 2	Histone modification write	Histone ubiquitination	#	#
BANP	AMP	8	2	16q24.2	BTG3 associated nuclear protein	Histone modification write	Histone acetylation	#	H3K9, H4K8
CARM1	AMP	8	2	19p13.2	coactivator-associated arginine methyltransferase 1	Histone modification write	Histone methylation	#	H3R17
CBX3	AMP	8	2	7p15.2	chromobox homolog 3	Histone modification read	#	RING2-L3MBTL2, L3MBTL1	H3K9me3
CHD6	AMP	8	2	20q12	chromodomain helicase DNA binding protein 6	Chromatin remodeling	#	#	#
CTCF	AMP	8	2	16q22.1	CCCTC-binding factor (zinc finger protein)	Chromatin remodeling, TF	TF activator	#	DNA motif
DPY30	AMP	8	2	2p22.3	dpy-30 homolog (C. elegans)	Histone modification write cofactor	Histone methylation	COMPASS, Menin-associated_HMT, MLL-HCF, CHD8, MLL2/3, COMPASS-like MLL1,2, MLL4/WBP7, COMPASS-like MLL3,4	#
EHMT2	AMP	8	2	6p21.33	euchromatic histone-lysine N-methyltransferase 2	Histone modification write	Histone methylation	#	H3K9
FOXP4	AMP	8	2	6p21.1	forkhead box P4	TF	#	#	DNA motif
GSE1	AMP	8	2	16q24.1	Gse1 coiled-coil protein	Histone modification erase	Histone acetylation	BHC, LSD-CoREST	#
HCFC1	AMP	8	2	Xq28	host cell factor C1	Chromatin remodeling	#	NSL, COMPASS, MLL-HCF, CHD8, MLL2/3, COMPASS-like MLL1,2, MLL4/WBP7	#
HSPA1A	AMP	8	2	6p21.33	heat shock 70kDa protein 1A	Histone modification write cofactor, Histone modification write cofactor	Histone methylation, Histone acetylation	CHD8, MLL2/3, MLL4/WBP7	#
HSPA1B	AMP	8	2	6p21.33	heat shock 70kDa protein 1B	Histone modification write cofactor, Histone modification write cofactor	Histone methylation, Histone acetylation	CHD8, MLL2/3, MLL4/WBP7	#
KDM8	AMP	8	2	16p12.1	lysine (K)-specific demethylase 8	Histone modification erase	Histone methylation	#	H3K36me2
MLLT10	AMP	8	2	10p12.31	myeloid/lymphoid or mixed-lineage leukemia (trithorax homolog, Drosophila); translocated to, 10	Histone modification write cofactor	Histone methylation	#	H3K79
NPAS2	AMP	8	2	2q11.2	neuronal PAS domain protein 2	Chromatin remodeling, TF	TF activator	#	DNA motif
PRDM7	AMP	8	2	16q24.3	PR domain containing 7	Histone modification write	Histone methylation	#	#
PRKAA2	AMP	8	2	1p32.2	protein kinase, AMP-activated, alpha 2 catalytic subunit	Histone modification write	Histone phosphorylation	#	H2BS36
PRMT7	AMP	8	2	16q22.1	protein arginine methyltransferase 7	Histone modification write	Histone methylation	#	H2A, H4R3
REST	AMP	8	2	4q12	RE1-silencing transcription factor	Histone modification erase cofactor, TF	Histone acetylation, TF activator, TF repressor	#	DNA motif
RNF40	AMP	8	2	16p11.2	ring finger protein 40, E3 ubiquitin protein ligase	Histone modification write cofactor	Histone ubiquitination	#	H2BK121
SMARCB1	AMP	8	2	22q11.23|22q11	SWI/SNF related, matrix associated, actin dependent regulator of chromatin, subfamily b, member 1	Histone modification read	#	BAF, nBAF, npBAF, PBAF, SWI/SNF_Brg1(I), SWI/SNF_Brg1(II), SWI/SNF_Brm, SWI/SNF-like_EPAFa, WINAC, SWI/SNF-like EPAFB, bBAF, SWI/SNF BRM-BRG1	H3K56
SRCAP	AMP	8	2	16p11.2	Snf2-related CREBBP activator protein	Chromatin remodeling, Histone modification erase	Histone acetylation	NuA4-related complex, SRCAP	H2A.Z
TAF8	AMP	8	2	6p21.1	TAF8 RNA polymerase II, TATA box binding protein (TBP)-associated factor, 43kDa	Histone chaperone	#	#	#
USP49	AMP	8	2	6p21.1	ubiquitin specific peptidase 49	Histone modification erase	Histone ubiquitination	#	H2Bub
ZFP57	AMP	8	2	6p22.1	ZFP57 zinc finger protein	TF	TF repressor	#	mC, DNA motif
ZNF217	AMP	8	2	20q13.2	zinc finger protein 217	Histone modification erase cofactor, TF	Histone acetylation, TF repressor	BHC, LSD-CoREST	#
ZZZ3	AMP	8	2	1p31.1	zinc finger, ZZ-type containing 3	Histone modification read	#	ATAC	#
APOBEC1	AMP	7	1.7	12p13.31	apolipoprotein B mRNA editing enzyme, catalytic polypeptide 1	DNA modification, RNA modification	DNA demethylation, mRNA editing	APOB_mRNA_editosome	ssDNA, mRNA, mC
APOBEC2	AMP	7	1.7	6p21.1	apolipoprotein B mRNA editing enzyme, catalytic polypeptide-like 2	DNA modification, RNA modification	DNA demethylation, mRNA editing	#	ssDNA, mRNA, mC
ASXL3	AMP	7	1.7	18q12.1	additional sex combs like transcriptional regulator 3	Scaffold protein, Polycomb group (PcG) protein	#	#	#
BAZ2B	AMP	7	1.7	2q24.2	bromodomain adjacent to zinc finger domain, 2B	Histone modification read	#	#	H1.4ac, H2Aac, H2Bac, H3ac, H4Kac
BRCC3	AMP	7	1.7	Xq28	BRCA1/BRCA2-containing complex, subunit 3	Histone modification erase	Histone deubiquitination	BRISC, BRCA1-A	H2AK63, H2AXK63
BUB1	AMP	7	1.7	2q13	BUB1 mitotic checkpoint serine/threonine kinase	Histone modification write	Histone phosphorylation	#	H2AS121
CDK2	AMP	7	1.7	12q13.2	cyclin-dependent kinase 2	Histone modification write	Histone phosphorylation	#	H1S, H1T
CDYL	AMP	7	1.7	6p25.1	chromodomain protein, Y-like	Histone modification write	Histone acetylation	#	H4
CHAF1B	AMP	7	1.7	21q22.12-q22.13	chromatin assembly factor 1, subunit B (p60)	Chromatin remodeling	#	WINAC, CAF-1	H3, H4
CTBP1	AMP	7	1.7	4p16.3	C-terminal binding protein 1	Chromatin remodeling	#	LSD-CoREST	#
DNAJC1	AMP	7	1.7	10p12.31	DnaJ (Hsp40) homolog, subfamily C, member 1	Histone modification write cofactor, Histone modification erase cofactor	Histone acetylation, Histone deacetylation	#	#
DPPA3	AMP	7	1.7	12p13.31	developmental pluripotency associated 3	Histone modification read	#	#	H3K9me2
EXOSC3	AMP	7	1.7	9p13.2	exosome component 3	Scaffold protein, RNA modification	RNA degradation	RNA exosome	#
EXOSC5	AMP	7	1.7	19q13.2	exosome component 5	Scaffold protein, RNA modification	RNA degradation	RNA exosome	#
HLCS	AMP	7	1.7	21q22.13	holocarboxylase synthetase (biotin-(proprionyl-CoA-carboxylase (ATP-hydrolysing)) ligase)	Histone modification write	#	#	H1, H2A, H2B, H4
KANSL3	AMP	7	1.7	2q11.2	KAT8 regulatory NSL complex subunit 3	Histone modification write cofactor	Histone acetylation	NSL	H6
KAT7	AMP	7	1.7	17q21.33	K(lysine) acetyltransferase 7	Histone modification write	Histone acetylation	HBO1	H4
MYSM1	AMP	7	1.7	1p32.1	Myb-like, SWIRM and MPN domains 1	Histone modification erase	Histone ubiquitination	#	H2Aub
PARG	AMP	7	1.7	10q11.23	poly (ADP-ribose) glycohydrolase	Chromatin remodeling	#	#	H3K9
PHF21A	AMP	7	1.7	11p11.2	PHD finger protein 21A	Histone modification erase cofactor	Histone methylation	BHC, LSD-CoREST	#
PPM1G	AMP	7	1.7	2p23.3	protein phosphatase, Mg2+/Mn2+ dependent, 1G	Chromatin remodeling	#	#	#
PRMT1	AMP	7	1.7	19q13.33	protein arginine methyltransferase 1	Histone modification write	Histone methylation	#	H4R3
RAG1	AMP	7	1.7	11p12	recombination activating gene 1	Histone modification write	Histone ubiquitination	#	H3.3K, DNA motif
RAG2	AMP	7	1.7	11p12	recombination activating gene 2	Histone modification read	#	#	H3K4me3
RUVBL2	AMP	7	1.7	19q13.33	RuvB-like AAA ATPase 2	Chromatin remodeling cofactor	#	Ino80, SWR, NuA4, NuA4-related complex, CHD8, MLL2/3, MLL4/WBP7, SRCAP	#
SMARCA5	AMP	7	1.7	4q31.21	SWI/SNF related, matrix associated, actin dependent regulator of chromatin, subfamily a, member 5	Chromatin remodeling	#	ACF, B-WICH, RSF, CHRAC, NoRC	#
SMARCC2	AMP	7	1.7	12q13.2	SWI/SNF related, matrix associated, actin dependent regulator of chromatin, subfamily c, member 2	Chromatin remodeling cofactor	#	BAF, nBAF, npBAF, PBAF, SWI/SNF_Brg1(I), SWI/SNF_Brg1(II), SWI/SNF_Brm, SWI/SNF-like_EPAFa, WINAC, SWI/SNF-like EPAFB, bBAF, SWI/SNF BRM-BRG1	#
SMYD3	AMP	7	1.7	1q44	SET and MYND domain containing 3	Histone modification write	Histone methylation	#	H3K4, H3K5
SUPT3H	AMP	7	1.7	6p21.1	suppressor of Ty 3 homolog (S. cerevisiae)	Histone modification write cofactor	Histone acetylation	PCAF, SAGA, STAGA	#
SUPT7L	AMP	7	1.7	2p23.3	suppressor of Ty 7 (S. cerevisiae)-like	Histone chaperone	#	TFTC-HAT, STAGA	#
TRIM27	AMP	7	1.7	6p22.1	tripartite motif containing 27	Histone modification erase cofactor	Histone acetylation	#	#
UBE2N	AMP	7	1.7	12q22	ubiquitin-conjugating enzyme E2N	Histone modification write	Histone ubiquitination	#	H2AX
USP12	AMP	7	1.7	13q12.13	ubiquitin specific peptidase 12	Histone modification erase	Histone ubiquitination	#	H2Aub
ZNHIT1	AMP	7	1.7	7q22.1	zinc finger, HIT-type containing 1	Chromatin remodeling cofactor, Histone modification erase cofactor	Histone acetylation	SRCAP	#
ACTL6B	AMP	6	1.5	7q22.1	actin-like 6B	Chromatin remodeling cofactor	#	BAF, nBAF, PBAF, SWI/SNF_Brg1(I), SWI/SNF_Brg1(II), SWI/SNF_Brm, SWI/SNF BRM-BRG1	#
ACTR5	AMP	6	1.5	20q11.23	ARP5 actin-related protein 5 homolog (yeast)	Chromatin remodeling	#	Ino80	#
AEBP2	AMP	6	1.5	12p12.3	AE binding protein 2	Histone modification write cofactor	Histone methylation	PRC2	#
AICDA	AMP	6	1.5	12p13.31	activation-induced cytidine deaminase	DNA modification	DNA demethylation	APOB_mRNA_editosome	ssDNA, hmC
APEX1	AMP	6	1.5	14q11.2	APEX nuclease (multifunctional DNA repair enzyme) 1	DNA modification cofactor	DNA demethylation	#	#
APOBEC3G	AMP	6	1.5	22q13.1	apolipoprotein B mRNA editing enzyme, catalytic polypeptide-like 3G	DNA modification, RNA modification	DNA demethylation, mRNA editing	APOB_mRNA_editosome	ssDNA, mRNA, mC
APOBEC3H	AMP	6	1.5	22q13.1	apolipoprotein B mRNA editing enzyme, catalytic polypeptide-like 3H	DNA modification, RNA modification	DNA demethylation, mRNA editing	APOB_mRNA_editosome	ssDNA, mRNA, mC
ARID4B	AMP	6	1.5	1q42.3	AT rich interactive domain 4B (RBP1-like)	Histone modification write cofactor	Histone acetylation	mSin3A	DNA motif
ATN1	AMP	6	1.5	12p13.31	atrophin 1	Histone modification erase cofactor	#	#	#
BRMS1	AMP	6	1.5	11q13.2	breast cancer metastasis suppressor 1	Chromatin remodeling	#	mSin3A	#
CBX5	AMP	6	1.5	12q13.13	chromobox homolog 5	Histone modification read	#	#	H3K9me, H3K27me3
CBX7	AMP	6	1.5	22q13.1	chromobox homolog 7	Histone modification read	#	PRC1	H3K9me3, H3K27me3
CHD4	AMP	6	1.5	12p13.31	chromodomain helicase DNA binding protein 4	Chromatin remodeling	#	NuRD	#
CLOCK	AMP	6	1.5	4q12	clock circadian regulator	Histone modification write	Histone acetylation	#	H3, H4
CUL2	AMP	6	1.5	10p11.21	cullin 2	Chromatin remodeling cofactor	#	#	HP1 (Heterochromatin protein 1)
DNAJC2	AMP	6	1.5	7q22.1	DnaJ (Hsp40) homolog, subfamily C, member 2	Histone modification read	#	#	H2A
DTX3L	AMP	6	1.5	3q21.1	deltex 3 like, E3 ubiquitin ligase	Histone modification write	Histone ubiquitination	#	H4K91
DZIP3	AMP	6	1.5	3q13.13	DAZ interacting zinc finger protein 3	Histone modification write	Histone ubiquitination	#	H2AK119
ELP4	AMP	6	1.5	11p13	elongator acetyltransferase complex subunit 4	Histone modification write cofactor	Histone acetylation	Pol2 elongator	#
EPC1	AMP	6	1.5	10p11.22	enhancer of polycomb homolog 1 (Drosophila)	Polycomb group (PcG) protein	#	NuA4, Piccolo_NuA4, NuA4-related complex	#
EYA4	AMP	6	1.5	6q23.2	EYA transcriptional coactivator and phosphatase 4	Histone modification erase	Histone phosphorylation	#	H2AXY142ph
FOXP2	AMP	6	1.5	7q31.1	forkhead box P2	TF	#	#	DNA motif
GATAD1	AMP	6	1.5	7q21.2	GATA zinc finger domain containing 1	Histone modification read	#	#	H3K4me3
HDAC7	AMP	6	1.5	12q13.11	histone deacetylase 7	Histone modification erase	Histone acetylation	#	H2AKac, H2BKac, H3Kac, H4Kac
INO80B	AMP	6	1.5	2p13.1	INO80 complex subunit B	Chromatin remodeling cofactor	#	Ino80	#
KDM4D	AMP	6	1.5	11q21	lysine (K)-specific demethylase 4D	Histone modification erase	Histone methylation	#	H3K9me3
KDM4E	AMP	6	1.5	11q21	lysine (K)-specific demethylase 4E	Histone modification erase	Histone methylation	#	H3K9me2, H3K9me3
KDM5A	AMP	6	1.5	12p13.33	lysine (K)-specific demethylase 5A	Histone modification erase	Histone methylation	#	H3K4me3
LRWD1	AMP	6	1.5	7q22.1	leucine-rich repeats and WD repeat domain containing 1	Chromatin remodeling	#	#	H3K9me3, H3K27me3
MSH6	AMP	6	1.5	2p16.3	mutS homolog 6	Histone modification read	#	#	H3K36me3
MTA2	AMP	6	1.5	11q12.3	metastasis associated 1 family, member 2	Histone modification erase cofactor	Histone acetylation	NuRD	#
PCGF1	AMP	6	1.5	2p13.1	polycomb group ring finger 1	Polycomb group (PcG) protein	#	PRC1, BCOR	#
PCGF3	AMP	6	1.5	4p16.3	polycomb group ring finger 3	Polycomb group (PcG) protein	#	PRC1, RING2-FBRS	#
PHC1	AMP	6	1.5	12p13.31	polyhomeotic homolog 1 (Drosophila)	Polycomb group (PcG) protein	#	PRC1	#
PIWIL4	AMP	6	1.5	11q21	piwi-like RNA-mediated gene silencing 4	Chromatin remodeling, Histone modification erase cofactor	Histone methylation	#	H3K9
PRMT9	AMP	6	1.5	4q31.23	protein arginine methyltransferase 9	Histone modification write	Histone methylation	#	H4R3
RUVBL1	AMP	6	1.5	3q21.3	RuvB-like AAA ATPase 1	Chromatin remodeling, Histone modification write	Histone phosphorylation	Ino80, SWR, NuA4, NuA4-related complex, CHD8, MLL2/3, MLL4/WBP7, SRCAP	#
SAP25	AMP	6	1.5	7q22.1	Sin3A-associated protein, 25kDa	Histone modification erase cofactor	Histone acetylation	#	#
SENP1	AMP	6	1.5	12q13.11	SUMO1/sentrin specific peptidase 1	Histone modification erase cofactor	Histone sumoylation	#	H4
SMARCA4	AMP	6	1.5	19p13.2	SWI/SNF related, matrix associated, actin dependent regulator of chromatin, subfamily a, member 4	Histone modification read, TF	TF activator	BAF, nBAF, npBAF, PBAF, SWI/SNF_Brg1(I), SWI/SNF_Brg1(II), SWI/SNF_Brm, SWI/SNF-like_EPAFa, WINAC, SWI/SNF-like EPAFB, bBAF, SWI/SNF BRM-BRG1, CREST-BRG1	H3, H4
SPOP	AMP	6	1.5	17q21.33	speckle-type POZ protein	Histone modification write	Histone ubiquitination	#	MacroH2A1
SS18L2	AMP	6	1.5	3p22.1	synovial sarcoma translocation gene on chromosome 18-like 2	Chromatin remodeling	#	#	#
SUDS3	AMP	6	1.5	12q24.23	suppressor of defective silencing 3 homolog (S. cerevisiae)	Histone modification erase cofactor	Histone acetylation	mSin3A	#
TAF6	AMP	6	1.5	7q22.1	TAF6 RNA polymerase II, TATA box binding protein (TBP)-associated factor, 80kDa	Histone chaperone	#	TFTC-HAT, CHD8, MLL2/3, MLL4/WBP7	#
TET3	AMP	6	1.5	2p13.1	tet methylcytosine dioxygenase 3	DNA modification	DNA hydroxymethylation	#	mC
TRRAP	AMP	6	1.5	7q22.1	transformation/transcription domain-associated protein	Histone modification write cofactor	Histone acetylation	SWR, PCAF, TFTC-HAT, NuA4, SAGA, NuA4-related complex, STAGA	#
VDR	AMP	6	1.5	12q13.11	vitamin D (1,25- dihydroxyvitamin D3) receptor	Chromatin remodeling cofactor, TF	#	#	H2BK12ac, H3K14ac, H4K16ac
WAC	AMP	6	1.5	10p12.1|10p12.1-p11.2	WW domain containing adaptor with coiled-coil	Histone modification write cofactor	Histone ubiquitination	#	#
YAF2	AMP	6	1.5	12q12	YY1 associated factor 2	Chromatin remodeling cofactor	#	BCOR, RING2-L3MBTL2, RING2-FBRS	#
ZCWPW1	AMP	6	1.5	7q22.1	zinc finger, CW type with PWWP domain 1	Histone modification read	#	#	H3K4me
APOBEC3A	AMP	5	1.2	22q13.1	apolipoprotein B mRNA editing enzyme, catalytic polypeptide-like 3A	DNA modification, RNA modification	DNA demethylation, mRNA editing	#	ssDNA, mRNA, mC
APOBEC3B	AMP	5	1.2	22q13.1	apolipoprotein B mRNA editing enzyme, catalytic polypeptide-like 3B	DNA modification, RNA modification	DNA demethylation, mRNA editing	#	ssDNA, mRNA, mC
APOBEC3C	AMP	5	1.2	22q13.1	apolipoprotein B mRNA editing enzyme, catalytic polypeptide-like 3C	DNA modification, RNA modification	DNA demethylation, mRNA editing	#	ssDNA, mRNA, mC
APOBEC3D	AMP	5	1.2	22q13.1	apolipoprotein B mRNA editing enzyme, catalytic polypeptide-like 3D	DNA modification, RNA modification	DNA demethylation, mRNA editing	#	ssDNA, mRNA, mC
APOBEC3F	AMP	5	1.2	22q13.1	apolipoprotein B mRNA editing enzyme, catalytic polypeptide-like 3F	DNA modification, RNA modification	DNA demethylation, mRNA editing	APOB_mRNA_editosome	ssDNA, mRNA, mC
BAZ1B	AMP	5	1.2	7q11.23	bromodomain adjacent to zinc finger domain, 1B	Histone modification write	Histone phosphorylation	B-WICH, WINAC	H2AXT142, H3
BMI1	AMP	5	1.2	10p12.2	BMI1 proto-oncogene, polycomb ring finger	Polycomb group (PcG) protein	#	PRC1	#
BRDT	AMP	5	1.2	1p22.1	bromodomain, testis-specific	Histone modification read	#	#	H4K5ac, H4K8ac
CBX1	AMP	5	1.2	17q21.32	chromobox homolog 1	Histone modification read	#	#	H3K9me3, H3K27me3
CDK17	AMP	5	1.2	12q23.1	cyclin-dependent kinase 17	Histone modification write	Histone phosphorylation	#	H1
CENPC	AMP	5	1.2	4q13.2	centromere protein C	DNA modification	DNA methylation	#	C
CHD8	AMP	5	1.2	14q11.2	chromodomain helicase DNA binding protein 8	Chromatin remodeling	#	CHD8, MLL2/3, MLL4/WBP7	H1
CHD9	AMP	5	1.2	16q12.2	chromodomain helicase DNA binding protein 9	Chromatin remodeling	#	#	#
DDB1	AMP	5	1.2	11q12.2	damage-specific DNA binding protein 1, 127kDa	Histone modification write	Histone ubiquitination	#	H2A
DNMT1	AMP	5	1.2	19p13.2	DNA (cytosine-5-)-methyltransferase 1	DNA modification	DNA methylation	#	dhC
ELP2	AMP	5	1.2	18q12.2	elongator acetyltransferase complex subunit 2	Histone modification write cofactor	Histone acetylation	Pol2 elongator	#
EP400	AMP	5	1.2	12q24.33	E1A binding protein p400	Chromatin remodeling, Histone modification write	Histone acetylation	SWR, NuA4, NuA4-related complex	#
FBRSL1	AMP	5	1.2	12q24.33	fibrosin-like 1	Histone modification	#	RING2-FBRS	#
GFI1	AMP	5	1.2	1p22.1	growth factor independent 1 transcription repressor	Chromatin remodeling	#	#	#
HCFC2	AMP	5	1.2	12q23.3	host cell factor C2	Histone modification write cofactor, Histone modification write cofactor	Histone methylation, Histone acetylation	MLL-HCF, CHD8, MLL2/3, MLL4/WBP7	H3
IKZF1	AMP	5	1.2	7p12.2	IKAROS family zinc finger 1 (Ikaros)	Chromatin remodeling, TF	#	#	DNA motif
ING4	AMP	5	1.2	12p13.31	inhibitor of growth family, member 4	Histone modification read	#	HBO1	H3K4me3
INO80C	AMP	5	1.2	18q12.2	INO80 complex subunit C	Chromatin remodeling cofactor	#	Ino80, CHD8, MLL2/3, MLL4/WBP7	#
KAT8	AMP	5	1.2	16p11.2	K(lysine) acetyltransferase 8	Histone modification write	Histone acetylation	NSL, CHD8, MLL2/3, COMPASS-like MLL1,2, MLL4/WBP7	H2A, H3, H4
KDM2B	AMP	5	1.2	12q24.31	lysine (K)-specific demethylase 2B	Histone modification erase	Histone methylation	BCOR	H3K4me3, H3K36me2
KDM3A	AMP	5	1.2	2p11.2	lysine (K)-specific demethylase 3A	Histone modification erase	Histone methylation	#	H3K9me1, H3K9me2
MBD4	AMP	5	1.2	3q21.3	methyl-CpG binding domain protein 4	DNA modification	#	#	G:T, G:U
MEN1	AMP	5	1.2	11q13.1	multiple endocrine neoplasia I	Histone modification write cofactor	Histone methylation	Menin-associated_HMT, MLL-HCF, CHD8, MLL2/3, COMPASS-like MLL1,2, MLL4/WBP7	H3K4
MSL3	AMP	5	1.2	Xp22.2	male-specific lethal 3 homolog (Drosophila)	Histone modification read	#	#	H4K20me1
MTA3	AMP	5	1.2	2p21	metastasis associated 1 family, member 3	Chromatin remodeling cofactor	#	NuRD	#
NFYB	AMP	5	1.2	12q23.3	nuclear transcription factor Y, beta	Chromatin remodeling, TF	TF activator	#	DNA motif
PARP2	AMP	5	1.2	14q11.2	poly (ADP-ribose) polymerase 2	Chromatin remodeling cofactor	#	#	#
PRDM11	AMP	5	1.2	11p11.2	PR domain containing 11	Histone modification write	Histone methylation	#	#
PRDM8	AMP	5	1.2	4q21.21	PR domain containing 8	Histone modification write	Histone methylation	#	#
RNF8	AMP	5	1.2	6p21.2	ring finger protein 8, E3 ubiquitin protein ligase	Histone modification write	Histone ubiquitination	#	H2AK63, H2AXK63, H2AK48, H2AXK48
RPS6KA4	AMP	5	1.2	11q13.1	ribosomal protein S6 kinase, 90kDa, polypeptide 4	Histone modification write	Histone phosphorylation	#	H3S10, H3S28
RPS6KA5	AMP	5	1.2	14q32.11	ribosomal protein S6 kinase, 90kDa, polypeptide 5	Histone modification write	Histone phosphorylation	#	H2AS1, H3S10, H3S28
SAP130	AMP	5	1.2	2q14.3	Sin3A-associated protein, 130kDa	Histone modification erase cofactor	Histone acetylation	#	#
SETD1A	AMP	5	1.2	16p11.2	SET domain containing 1A	Histone modification write	Histone methylation	COMPASS	H3K4
SETD1B	AMP	5	1.2	12q24.31	SET domain containing 1B	Histone modification write	Histone methylation	COMPASS	H3K4
SUPT16H	AMP	5	1.2	14q11.2	suppressor of Ty 16 homolog (S. cerevisiae)	Histone modification read	#	WINAC, FACT	H2A, H2B
TAF6L	AMP	5	1.2	11q12.3	TAF6-like RNA polymerase II, p300/CBP-associated factor (PCAF)-associated factor, 65kDa	Histone chaperone	#	PCAF, TFTC-HAT, STAGA	#
TDG	AMP	5	1.2	12q23.3	thymine-DNA glycosylase	DNA modification	DNA hydroxymethylation	#	G:U, G:T, G:hmU
UBR2	AMP	5	1.2	6p21.1	ubiquitin protein ligase E3 component n-recognin 2	Histone modification write	Histone ubiquitination	#	H2A
USP44	AMP	5	1.2	12q22	ubiquitin specific peptidase 44	Histone modification erase	Histone ubiquitination	#	H2Bub1
ZGPAT	AMP	5	1.2	20q13.33	zinc finger, CCCH-type with G patch domain	TF	TF repressor	#	DNA motif
ZRANB3	AMP	5	1.2	2q21.3	zinc finger, RAN-binding domain containing 3	Chromatin remodeling, Histone modification read cofactor	Histone methylation	#	#
ARID2	AMP	4	1	12q12	AT rich interactive domain 2 (ARID, RFX-like)	Chromatin remodeling cofactor	#	PBAF	DNA motif
AURKA	AMP	4	1	20q13.2	aurora kinase A	Histone modification write	Histone phosphorylation	#	H3
BCOR	AMP	4	1	Xp11.4	BCL6 corepressor	Polycomb group (PcG) protein	#	BCOR	#
BRD4	AMP	4	1	19p13.12	bromodomain containing 4	Histone modification read	#	#	H3K9, H3K14, H4K5, H4K12
BRWD1	AMP	4	1	21q22.2	bromodomain and WD repeat domain containing 1	Histone modification read	#	#	H3
CECR2	AMP	4	1	22q11.1-q11.21	cat eye syndrome chromosome region, candidate 2	Histone modification read	#	CERF, CERF	H2A, H3
CIT	AMP	4	1	12q24.23	citron rho-interacting serine/threonine kinase	Histone modification write cofactor, Histone modification write cofactor	Histone methylation, Histone phosphorylation	#	H3K9
CTCFL	AMP	4	1	20q13.31	CCCTC-binding factor (zinc finger protein)-like	Chromatin remodeling	#	#	#
DNTTIP2	AMP	4	1	1p22.1	deoxynucleotidyltransferase, terminal, interacting protein 2	Chromatin remodeling	#	#	H2A, H2B
DR1	AMP	4	1	1p22.1	down-regulator of transcription 1, TBP-binding (negative cofactor 2)	Histone chaperone	#	ATAC	#
EXOSC7	AMP	4	1	3p21.31	exosome component 7	Scaffold protein, RNA modification	RNA degradation	RNA exosome	#
GADD45A	AMP	4	1	1p31.3	growth arrest and DNA-damage-inducible, alpha	Chromatin remodeling	#	#	H2A, H2B, H3, H4
GTF2I	AMP	4	1	7q11.23	general transcription factor IIi	TF	#	BHC	DNA motif
HMGN1	AMP	4	1	21q22.2	high mobility group nucleosome binding domain 1	Chromatin remodeling	#	#	H1
HP1BP3	AMP	4	1	1p36.12	heterochromatin protein 1, binding protein 3	Chromatin remodeling	#	#	#
JDP2	AMP	4	1	14q24.3	Jun dimerization protein 2	Chromatin remodeling, Histone modification erase cofactor	Histone acetylation	#	#
KANSL1	AMP	4	1	17q21.31	KAT8 regulatory NSL complex subunit 1	Histone modification write cofactor, Histone modification write cofactor	Histone methylation, Histone acetylation	NSL, CHD8, MLL2/3, MLL4/WBP7	H4
KAT2A	AMP	4	1	17q21.2	K(lysine) acetyltransferase 2A	Histone modification write	Histone acetylation	TFTC-HAT, SAGA, ATAC, STAGA	#
KDM1A	AMP	4	1	1p36.12	lysine (K)-specific demethylase 1A	Histone modification erase	Histone methylation	NuRD, BHC, SCL	H3K4me1, H3K4me2, H3K9me
KDM4B	AMP	4	1	19p13.3	lysine (K)-specific demethylase 4B	Histone modification erase	Histone methylation	#	H3K9me3
L3MBTL3	AMP	4	1	6q23.1	l(3)mbt-like 3 (Drosophila)	Histone modification read	#	#	H4K20me
MASTL	AMP	4	1	10p12.1	microtubule associated serine/threonine kinase-like	Histone modification write	Histone phosphorylation	#	H1, H3
MBD6	AMP	4	1	12q13.3	methyl-CpG binding domain protein 6	Chromatin remodeling	#	#	#
MOV10	AMP	4	1	1p13.2	Mov10 RISC complex RNA helicase	#	#	#	#
MTF2	AMP	4	1	1p22.1	metal response element binding transcription factor 2	Polycomb group (PcG) protein	#	PRC2	H3K36me3
NCOR2	AMP	4	1	12q24.31	nuclear receptor corepressor 2	Histone modification erase cofactor	Histone acetylation	#	#
NEK9	AMP	4	1	14q24.3	NIMA-related kinase 9	Histone modification write	Histone phosphorylation	#	H1
PRDM2	AMP	4	1	1p36.21	PR domain containing 2, with ZNF domain	Histone modification write	Histone methylation	#	H3K9
PRDM4	AMP	4	1	12q23.3	PR domain containing 4	Histone modification write	Histone methylation	#	H4R3
PRKAB1	AMP	4	1	12q24.23	protein kinase, AMP-activated, beta 1 non-catalytic subunit	Histone modification write cofactor	Histone phosphorylation	#	#
RPS6KA3	AMP	4	1	Xp22.12	ribosomal protein S6 kinase, 90kDa, polypeptide 3	Histone modification write cofactor	Histone phosphorylation	#	H3S10
SHPRH	AMP	4	1	6q24.3	SNF2 histone linker PHD RING helicase, E3 ubiquitin protein ligase	Histone modification write cofactor	Histone ubiquitination	#	#
SMARCD1	AMP	4	1	12q13.12	SWI/SNF related, matrix associated, actin dependent regulator of chromatin, subfamily d, member 1	Chromatin remodeling	#	BAF, nBAF, npBAF, PBAF, SWI/SNF_Brg1(I), SWI/SNF_Brm, SWI/SNF-like_EPAFa, WINAC, SWI/SNF-like EPAFB, SWI/SNF BRM-BRG1	#
SMYD1	AMP	4	1	2p11.2	SET and MYND domain containing 1	Histone modification write	Histone methylation	#	H3K4
SPEN	AMP	4	1	1p36.21-p36.13	spen family transcriptional repressor	Histone modification erase cofactor, TF	Histone acetylation, TF activator, TF repressor	#	#
SRSF3	AMP	4	1	6p21.31-p21.2	serine/arginine-rich splicing factor 3	RNA modification	#	#	#
SSRP1	AMP	4	1	11q12.1	structure specific recognition protein 1	Chromatin remodeling	#	FACT	H3, H4
TAF1L	AMP	4	1	9p21.1	TAF1 RNA polymerase II, TATA box binding protein (TBP)-associated factor, 210kDa-like	Histone modification read	#	#	H1.4ac, H2Aac, H2Bac, H3ac, H4ac
UHRF1	AMP	4	1	19p13.3	ubiquitin-like with PHD and ring finger domains 1	Histone modification read, Histone modification write cofactor	Histone ubiquitination	#	H3K9me3, H3R2, H3, mCG
USP16	AMP	4	1	21q21.3	ubiquitin specific peptidase 16	Histone modification erase	Histone ubiquitination	#	H2Aub
WDR77	AMP	4	1	1p13.2	WD repeat domain 77	Histone modification write	Histone methylation	methylosome	H2A, H4
ZBTB7C	AMP	4	1	18q21.1	zinc finger and BTB domain containing 7C	Histone modification cofactor	#	#	#
ACTR6	AMP	3	0.7	12q23.1	ARP6 actin-related protein 6 homolog (yeast)	Chromatin remodeling cofactor	#	SRCAP	#
ATXN7L3	AMP	3	0.7	17q21.31	ataxin 7-like 3	Histone modification erase cofactor	Histone deubiquitination	SAGA	#
BAZ2A	AMP	3	0.7	12q13.3	bromodomain adjacent to zinc finger domain, 2A	Chromatin remodeling, Histone modification erase	Histone deacetylation	NoRC	H4K16ac, DNA motif
BRCA1	AMP	3	0.7	17q21.31	breast cancer 1, early onset	Histone modification write cofactor, TF	Histone acetylation, Histone methylation, Histone ubiquitination, TF activator, TF repressor	BRCC, BRCA1-A	DNA motif
BRD8	AMP	3	0.7	5q31.2	bromodomain containing 8	Histone modification read	#	SWR, NuA4, NuA4-related complex	#
BRPF3	AMP	3	0.7	6p21.31	bromodomain and PHD finger containing, 3	Histone modification write cofactor	Histone acetylation	MOZ/MORF	#
CDK5	AMP	3	0.7	7q36.1	cyclin-dependent kinase 5	Histone modification write	Histone phosphorylation	#	H1
CHD5	AMP	3	0.7	1p36.31	chromodomain helicase DNA binding protein 5	Chromatin remodeling	#	#	H3K27me3, H3K4
CSNK2A1	AMP	3	0.7	20p13	casein kinase 2, alpha 1 polypeptide	Histone modification	#	RING2-FBRS	#
DDB2	AMP	3	0.7	11p11.2	damage-specific DNA binding protein 2, 48kDa	Histone modification write cofactor	Histone ubiquitination	#	#
DOT1L	AMP	3	0.7	19p13.3	DOT1-like histone H3K79 methyltransferase	Histone modification write	Histone methylation	#	H3K79
DPF3	AMP	3	0.7	14q24.2	D4, zinc and double PHD fingers, family 3	Chromatin remodeling	#	BAF, nBAF, SWI/SNF BRM-BRG1	H3, H4
EXOSC9	AMP	3	0.7	4q27	exosome component 9	Scaffold protein, RNA modification	RNA degradation	RNA exosome	#
EZH1	AMP	3	0.7	17q21.2	enhancer of zeste 1 polycomb repressive complex 2 subunit	Histone modification write, Polycomb group (PcG) protein	Histone methylation	PRC2	H3K27
GATAD2A	AMP	3	0.7	19p13.11	GATA zinc finger domain containing 2A	Histone modification read	#	NuRD	H2A, H2B, H3, H4
HDAC5	AMP	3	0.7	17q21.31	histone deacetylase 5	Histone modification erase	Histone acetylation	#	H2AKac, H2BKac, H3Kac, H4Kac
ING3	AMP	3	0.7	7q31.31	inhibitor of growth family, member 3	Chromatin remodeling, Histone modification write cofactor	Histone acetylation	SWR, NuA4, Piccolo_NuA4	H2A, H4
JADE3	AMP	3	0.7	Xp11.3	jade family PHD finger 3	Histone modification write	Histone acetylation	HBO1	H3, H4
KANSL2	AMP	3	0.7	12q13.11	KAT8 regulatory NSL complex subunit 2	Histone modification write cofactor	Histone acetylation	NSL	H5
KDM3B	AMP	3	0.7	5q31.2	lysine (K)-specific demethylase 3B	Histone modification erase	Histone methylation	#	H3K9me1, H3K9me2
KDM5B	AMP	3	0.7	1q32.1	lysine (K)-specific demethylase 5B	Histone modification erase	Histone methylation	#	H3K4me3
KDM7A	AMP	3	0.7	7q34	lysine (K)-specific demethylase 7A	Histone modification erase	Histone methylation	#	H3K9me2, H3K27me2, H4K20me1
KMT2E	AMP	3	0.7	7q22.3	lysine (K)-specific methyltransferase 2E	Histone modification write	Histone methylation	#	H3K4
MCRS1	AMP	3	0.7	12q13.12	microspherule protein 1	Histone modification write	Histone acetylation	Ino80, NSL, CHD8, MLL2/3, MLL4/WBP7	H4K5, H4K8, H4K16
MORF4L2	AMP	3	0.7	Xq22.2	mortality factor 4 like 2	Histone modification erase cofactor	Histone acetylation	NuA4	#
MRGBP	AMP	3	0.7	20q13.33	MRG/MORF4L binding protein	Histone modification write cofactor	Histone acetylation	NuA4	#
NOC2L	AMP	3	0.7	1p36.33	nucleolar complex associated 2 homolog (S. cerevisiae)	Chromatin remodeling, TF	TF repressor	#	H3
PADI1	AMP	3	0.7	1p36.13	peptidyl arginine deiminase, type I	Histone modification	Histone citrullination	#	H2AR, H3R, H4R
PADI2	AMP	3	0.7	1p36.13	peptidyl arginine deiminase, type II	Histone modification	Histone citrullination	#	H2AR, H3R, H4R
PADI3	AMP	3	0.7	1p36.13	peptidyl arginine deiminase, type III	Histone modification	Histone citrullination	#	H2AR, H3R, H4R
PADI4	AMP	3	0.7	1p36.13	peptidyl arginine deiminase, type IV	Histone modification	Histone citrullination	#	H2AR, H3R2, H3R8, H3R17, H3R26, H4R
PHF13	AMP	3	0.7	1p36.31	PHD finger protein 13	Histone modification read	#	#	H3K4me3
PKN1	AMP	3	0.7	19p13.12	protein kinase N1	Histone modification write	Histone phosphorylation	#	H3T11
PRDM16	AMP	3	0.7	1p36.32	PR domain containing 16	Histone modification write cofactor, TF	Histone methylation, TF repressor	#	H3K9, DNA motif
PRDM5	AMP	3	0.7	4q27	PR domain containing 5	Histone modification write	Histone methylation	#	H3K9
RBBP5	AMP	3	0.7	1q32.1	retinoblastoma binding protein 5	Histone modification write cofactor	Histone methylation	COMPASS, Menin-associated_HMT, MLL-HCF, CHD8, MLL2/3, COMPASS-like MLL1,2, MLL4/WBP7, COMPASS-like MLL3,4	H3K4
RCC1	AMP	3	0.7	1p35.3	regulator of chromosome condensation 1	Chromatin remodeling	#	#	H2A, H2B
SAFB	AMP	3	0.7	19p13.3	scaffold attachment factor B	Chromatin remodeling	#	#	#
SETD7	AMP	3	0.7	4q31.1	SET domain containing (lysine methyltransferase) 7	Histone modification write	Histone methylation	#	H3K4
SMARCD3	AMP	3	0.7	7q36.1	SWI/SNF related, matrix associated, actin dependent regulator of chromatin, subfamily d, member 3	Chromatin remodeling cofactor	#	BAF, nBAF, npBAF, PBAF, SWI/SNF_Brg1(I), SWI/SNF_Brm, SWI/SNF BRM-BRG1	#
SP1	AMP	3	0.7	12q13.13	Sp1 transcription factor	Chromatin remodeling, TF	TF activator, TF repressor	CREST-BRG1	DNA motif
SS18L1	AMP	3	0.7	20q13.33	synovial sarcoma translocation gene on chromosome 18-like 1	Chromatin remodeling	#	CREST-BRG1	#
TAF12	AMP	3	0.7	1p35.3	TAF12 RNA polymerase II, TATA box binding protein (TBP)-associated factor, 20kDa	Histone chaperone, Histone modification write	Histone acetylation	PCAF, STAGA	#
TAF4	AMP	3	0.7	20q13.33	TAF4 RNA polymerase II, TATA box binding protein (TBP)-associated factor, 135kDa	Histone chaperone	#	TFTC-HAT, CHD8, MLL2/3, MLL4/WBP7	#
TRIM24	AMP	3	0.7	7q33-q34	tripartite motif containing 24	Histone modification read	#	#	H3K4, H3K23ac
TRIM33	AMP	3	0.7	1p13.2	tripartite motif containing 33	Histone modification read	#	#	H3K9me3, H3K18ac
TSSK6	AMP	3	0.7	19p13.11	testis-specific serine kinase 6	Histone modification write	Histone phosphorylation	#	H1, H2A, H2AX, H3
UBE2H	AMP	3	0.7	7q32.2	ubiquitin-conjugating enzyme E2H	Histone modification write	Histone ubiquitination	#	H2A, H2B
USP11	AMP	3	0.7	Xp11.3	ubiquitin specific peptidase 11	Histone modification erase cofactor	Histone ubiquitination	#	#
USP15	AMP	3	0.7	12q14.1	ubiquitin specific peptidase 15	Histone modification erase	Histone ubiquitination	#	H2BK120ub
ZNF541	AMP	3	0.7	19q13.33	zinc finger protein 541	Chromatin remodeling	#	#	#
ASF1B	AMP	2	0.5	19p13.12	anti-silencing function 1B histone chaperone	Histone chaperone	#	#	H3, H4
ATF2	AMP	2	0.5	2q31.1	activating transcription factor 2	Histone modification write, TF	Histone acetylation, TF activator	#	H2B, H4, DNA motif
BRD7	AMP	2	0.5	16q12.1	bromodomain containing 7	Histone modification read	#	SWI/SNF BRM-BRG1	H3K9ac, H3K14ac, H3K8ac
CHAF1A	AMP	2	0.5	19p13.3	chromatin assembly factor 1, subunit A (p150)	Chromatin remodeling	#	CAF-1	H3, H4
EYA3	AMP	2	0.5	1p35.3	EYA transcriptional coactivator and phosphatase 3	Histone modification erase	Histone phosphorylation	#	H2AXT142
GADD45B	AMP	2	0.5	19p13.3	growth arrest and DNA-damage-inducible, beta	Chromatin remodeling	#	#	H2A, H2B, H3, H4
HAT1	AMP	2	0.5	2q31.1	histone acetyltransferase 1	Histone modification write	Histone acetylation	#	H4, H2A
HDAC1	AMP	2	0.5	1p35.2-p35.1	histone deacetylase 1	Histone modification erase	Histone acetylation	SWI/SNF_Brm, NuRD, BHC, MeCP1, mSin3A, core HDAC, mSin3A-like complex, RING2-L3MBTL2, CREST-BRG1, LSD-CoREST	H3, H4
HDAC3	AMP	2	0.5	5q31.3	histone deacetylase 3	Histone modification erase	Histone acetylation	#	H2AKac, H2BKac, H3Kac, H4Kac
HDGFL2	AMP	2	0.5	19p13.3	HDGF like 2	Histone modification read	#	#	H3K79me3, H4K20me3, H3K36me3
HMG20B	AMP	2	0.5	19p13.3	high mobility group 20B	Chromatin remodeling	#	BHC, LSD-CoREST	#
KMT2D	AMP	2	0.5	12q13.12	lysine (K)-specific methyltransferase 2D	Histone modification write	Histone methylation	COMPASS-like MLL1,2, MLL4/WBP7, COMPASS-like MLL3,4	H3K4
NAP1L1	AMP	2	0.5	12q21.2	nucleosome assembly protein 1-like 1	Histone chaperone	#	#	#
PHC2	AMP	2	0.5	1p35.1	polyhomeotic homolog 2 (Drosophila)	Polycomb group (PcG) protein	#	PRC1	#
PRKAG1	AMP	2	0.5	12q13.12	protein kinase, AMP-activated, gamma 1 non-catalytic subunit	Histone modification write cofactor	Histone phosphorylation	#	#
TET2	AMP	2	0.5	4q24	tet methylcytosine dioxygenase 2	DNA modification	DNA hydroxymethylation	#	mC
TLE2	AMP	2	0.5	19p13.3	transducin-like enhancer of split 2	Histone modification cofactor	#	#	H3
USP46	AMP	2	0.5	4q12	ubiquitin specific peptidase 46	Histone modification erase	Histone ubiquitination	#	H2Aub
MLLT1	AMP	1	0.2	19p13.3	myeloid/lymphoid or mixed-lineage leukemia (trithorax homolog, Drosophila); translocated to, 1	Chromatin remodeling cofactor	#	SWI/SNF-like_EPAFa, SWI/SNF-like EPAFB	#
PCNA	AMP	1	0.2	20p12.3	proliferating cell nuclear antigen	Chromatin remodeling	#	#	H2A, H2B
UBE2D3	AMP	1	0.2	4q24	ubiquitin-conjugating enzyme E2D 3	Histone modification write	Histone ubiquitination	#	H2AK119

## Sheet: HOMDEL
HGNC approved symbol	CNA	number of samples with alteration	frequency [%]	cytoband	HGNC approved name	function	modification	protein complex	target entity
RB1	HOMDEL	37	9.1	13q14.2	retinoblastoma 1	Chromatin remodeling, Histone modification write	Histone ubiquitination	CREST-BRG1, L3MBTL1	#
USP17L2	HOMDEL	31	7.6	8p23.1	ubiquitin specific peptidase 17-like family member 2	Histone modification erase cofactor	Histone ubiquitination	#	#
NPM2	HOMDEL	30	7.4	8p21.3	nucleophosmin/nucleoplasmin 2	Histone chaperone	#	#	H2A, H2B
HR	HOMDEL	29	7.1	8p21.3	hair growth associated	Histone modification erase	Histone methylation	#	H3K9me1, H3K9me2
SETDB2	HOMDEL	29	7.1	13q14.2	SET domain, bifurcated 2	Histone modification write	Histone methylation	#	H3K9
ELP3	HOMDEL	24	5.9	8p21.1	elongator acetyltransferase complex subunit 3	Histone modification write	Histone acetylation	Pol2 elongator	H3, H4?
PBK	HOMDEL	24	5.9	8p21.1	PDZ binding kinase	Histone modification write	Histone phosphorylation	#	H3S10
ERBB4	HOMDEL	20	4.9	2q34	v-erb-b2 avian erythroblastic leukemia viral oncogene homolog 4	Histone modification cofactor	#	#	H3K9me3
FOXO1	HOMDEL	17	4.2	13q14.11	forkhead box O1	TF	#	#	DNA motif, H3, H4
PSIP1	HOMDEL	17	4.2	9p22.3	PC4 and SFRS1 interacting protein 1	Chromatin remodeling	#	#	#
ING5	HOMDEL	16	3.9	2q37.3	inhibitor of growth family, member 5	Histone modification read	#	HBO1, MOZ/MORF	H3K4me3, H3K4me2
JAK2	HOMDEL	16	3.9	9p24.1	Janus kinase 2	Histone modification write	Histone phosphorylation	#	H3T41
KDM4C	HOMDEL	16	3.9	9p24.1	lysine (K)-specific demethylase 4C	Histone modification erase	Histone methylation	#	H3K9me3, H3K36me3
UHRF2	HOMDEL	16	3.9	9p24.1	ubiquitin-like with PHD and ring finger domains 2, E3 ubiquitin protein ligase	Histone modification read	#	#	H3K9me3, mCG
TDRD3	HOMDEL	15	3.7	13q21.2	tudor domain containing 3	Histone modification read	#	#	H3R17me2a, H4R3me2a
CREBBP	HOMDEL	14	3.4	16p13.3	CREB binding protein	Histone modification write	Histone acetylation	#	#
EXOSC8	HOMDEL	14	3.4	13q13.3	exosome component 8	Scaffold protein, RNA modification	RNA degradation	RNA exosome	#
HDAC4	HOMDEL	14	3.4	2q37.3	histone deacetylase 4	Histone modification erase	Histone acetylation	#	H2AKac, H2BKac, H3Kac, H4Kac
NCOR1	HOMDEL	14	3.4	17p12-p11.2	nuclear receptor corepressor 1	Histone modification erase cofactor	Histone acetylation	#	#
CUL3	HOMDEL	13	3.2	2q36.2	cullin 3	Histone modification write	Histone ubiquitination	#	MACROH2A
FOXP1	HOMDEL	13	3.2	3p13	forkhead box P1	TF	#	#	DNA motif
KDM6A	HOMDEL	13	3.2	Xp11.3	lysine (K)-specific demethylase 6A	Histone modification erase	Histone methylation	CHD8, MLL2/3, MLL4/WBP7, COMPASS-like MLL3,4	H3K27me2. H3K27me3
SP140	HOMDEL	13	3.2	2q37.1	SP140 nuclear body protein	Histone modification read, TF	#	#	H3
CTBP2	HOMDEL	12	2.9	10q26.13	C-terminal binding protein 2	Histone modification write cofactor	Histone methylation	#	H3K9
TRIM16	HOMDEL	12	2.9	17p12	tripartite motif containing 16	Histone modification write	Histone acetylation	#	#
BRCA2	HOMDEL	11	2.7	13q13.1	breast cancer 2, early onset	Histone modification write	Histone acetylation	BRCC	H3, H4, ssDNA
BRD1	HOMDEL	11	2.7	22q13.33	bromodomain containing 1	Histone modification read	#	MOZ/MORF	H3K36me3, H3
HDAC10	HOMDEL	11	2.7	22q13.33	histone deacetylase 10	Histone modification erase	Histone acetylation	#	H2AKac, H2BKac, H3Kac, H4Kac
HJURP	HOMDEL	11	2.7	2q37.1	Holliday junction recognition protein	Histone chaperone	#	#	H4
NCL	HOMDEL	11	2.7	2q37.1	nucleolin	Histone chaperone	#	#	DNA motif, RNA motif
SP100	HOMDEL	11	2.7	2q37.1	SP100 nuclear antigen	Chromatin remodeling cofactor	#	#	#
TP53	HOMDEL	11	2.7	17p13.1	tumor protein p53	Histone modification write cofactor, TF	Histone acetylation, TF activator, TF repressor	#	H3
GLYR1	HOMDEL	10	2.5	16p13.3	glyoxylate reductase 1 homolog (Arabidopsis)	Histone modification read	#	#	H3K4me3
ING2	HOMDEL	10	2.5	4q35.1	inhibitor of growth family, member 2	Histone modification read	#	mSin3A-like complex	H3K4me3
RAI1	HOMDEL	10	2.5	17p11.2	retinoic acid induced 1	Chromatin remodeling	#	#	#
RCOR1	HOMDEL	10	2.5	14q32.31-q32.32	REST corepressor 1	Histone modification erase cofactor, Histone modification erase cofactor	Histone acetylation, Histone methylation	BHC, SCL, LSD-CoREST	#
SMARCA2	HOMDEL	10	2.5	9p24.3	SWI/SNF related, matrix associated, actin dependent regulator of chromatin, subfamily a, member 2	Histone modification read, TF	TF activator	BAF, nBAF, npBAF, WINAC, bBAF, SWI/SNF BRM-BRG1	H3, DNA motif
UBN1	HOMDEL	10	2.5	16p13.3	ubinuclein 1	Histone modification write cofactor	Histone methylation	#	#
YWHAE	HOMDEL	10	2.5	17p13.3	tyrosine 3-monooxygenase/tryptophan 5-monooxygenase activation protein, epsilon	Histone modification erase cofactor	Histone acetylation	#	#
ZNF516	HOMDEL	10	2.5	18q23	zinc finger protein 516	Histone modification erase cofactor, TF	Histone acetylation, TF repressor	LSD-CoREST	#
BAP1	HOMDEL	9	2.2	3p21.1	BRCA1 associated protein-1 (ubiquitin carboxy-terminal hydrolase)	Histone modification erase, Polycomb group (PcG) protein	Histone deubiquitination	PR-DUB	H2AK119ub1
FOXA1	HOMDEL	9	2.2	14q21.1	forkhead box A1	Chromatin remodeling, TF	#	#	DNA motif
MYO1C	HOMDEL	9	2.2	17p13.3	myosin IC	Chromatin remodeling cofactor	#	B-WICH	#
NAA60	HOMDEL	9	2.2	16p13.3	N(alpha)-acetyltransferase 60, NatF catalytic subunit	Histone modification write	Histone acetylation	#	H4K20, H4K79, H4K91
SAP30	HOMDEL	9	2.2	4q34.1	Sin3A-associated protein, 30kDa	Histone modification erase cofactor	Histone acetylation	mSin3A, mSin3A-like complex	#
SCML4	HOMDEL	9	2.2	6q21	sex comb on midleg-like 4 (Drosophila)	Polycomb group (PcG) protein	#	#	#
ARID1B	HOMDEL	8	2	6q25.3	AT rich interactive domain 1B (SWI1-like)	Histone modification write	Histone ubiquitination	BAF, nBAF, npBAF, PBAF, SWI/SNF-like_EPAFa, SWI/SNF-like EPAFB, SWI/SNF BRM-BRG1	H2BK120, DNA motif
CDK7	HOMDEL	8	2	5q13.2	cyclin-dependent kinase 7	Histone modification write	Histone phosphorylation	#	H1
KDM6B	HOMDEL	8	2	17p13.1	lysine (K)-specific demethylase 6B	Histone modification erase	Histone methylation	#	H3K27me2. H3K27me4
MTA1	HOMDEL	8	2	14q32.33	metastasis associated 1	Chromatin remodeling cofactor	#	NuRD	#
PCGF6	HOMDEL	8	2	10q24.33	polycomb group ring finger 6	Polycomb group (PcG) protein	#	PRC1, RING2-L3MBTL2	#
PELP1	HOMDEL	8	2	17p13.2	proline, glutamate and leucine rich protein 1	Histone modification read, Histone modification write cofactor	Histone methylation, Histone acetylation	CHD8, MLL2/3, MLL4/WBP7	H1, H3, H4
PHF10	HOMDEL	8	2	6q27	PHD finger protein 10	Chromatin remodeling	#	npBAF, SWI/SNF BRM-BRG1	#
PPP4R2	HOMDEL	8	2	3p13	protein phosphatase 4, regulatory subunit 2	Histone modification cofactor	#	PPP4C-PPP4R2-PPP4R3A	#
PRKAG3	HOMDEL	8	2	2q35	protein kinase, AMP-activated, gamma 3 non-catalytic subunit	Histone modification write cofactor	Histone phosphorylation	#	#
SENP3	HOMDEL	8	2	17p13.1	SUMO1/sentrin/SMT3 specific peptidase 3	Histone modification erase, Histone modification write cofactor	Histone sumoylation, Histone acetylation	CHD8, MLL2/3, MLL4/WBP7	H3
SFMBT1	HOMDEL	8	2	3p21.1	Scm-like with four mbt domains 1	Polycomb group (PcG) protein	#	SCL	H4K20
SMARCAL1	HOMDEL	8	2	2q35	SWI/SNF related, matrix associated, actin dependent regulator of chromatin, subfamily a-like 1	Chromatin remodeling	#	#	#
SMYD4	HOMDEL	8	2	17p13.3	SET and MYND domain containing 4	Histone modification erase cofactor	Histone acetylation	#	#
TAF5	HOMDEL	8	2	10q24.33	TAF5 RNA polymerase II, TATA box binding protein (TBP)-associated factor, 100kDa	Histone modification write cofactor	Histone acetylation	TFTC-HAT	#
TAF9	HOMDEL	8	2	5q13.2	TAF9 RNA polymerase II, TATA box binding protein (TBP)-associated factor, 32kDa	Histone chaperone	#	PCAF, STAGA, CHD8, MLL2/3, MLL4/WBP7	#
TNP1	HOMDEL	8	2	2q35	transition protein 1 (during histone to protamine replacement)	Chromatin remodeling	#	#	#
WDR82	HOMDEL	8	2	3p21.2	WD repeat domain 82	Histone modification write cofactor	Histone methylation	COMPASS	#
ANP32B	HOMDEL	7	1.7	9q22.33	acidic (leucine-rich) nuclear phosphoprotein 32 family, member B	Histone chaperone	#	#	H3, H4
ASF1A	HOMDEL	7	1.7	6q22.31	anti-silencing function 1A histone chaperone	Histone chaperone	#	#	H3, H4
ATXN7	HOMDEL	7	1.7	3p14.1	ataxin 7	Histone modification write cofactor	Histone acetylation	SAGA	#
BARD1	HOMDEL	7	1.7	2q35	BRCA1 associated RING domain 1	Histone modification write	Histone ubiquitination	BRCC, BRCA1-A	H2AX, H2A, H2B, H3, H4
C17orf49	HOMDEL	7	1.7	17p13.1	chromosome 17 open reading frame 49	Histone modification read	#	CHD8, MLL2/3, MLL4/WBP7	H3K4me3
CHD3	HOMDEL	7	1.7	17p13.1	chromodomain helicase DNA binding protein 3	Chromatin remodeling	#	NuRD	#
CHUK	HOMDEL	7	1.7	10q24.31	conserved helix-loop-helix ubiquitous kinase	Histone modification write	Histone phosphorylation	#	H3
ELP5	HOMDEL	7	1.7	17p13.1	elongator acetyltransferase complex subunit 5	Histone modification write cofactor	Histone acetylation	Pol2 elongator	H3K14, H4K8
HIF1AN	HOMDEL	7	1.7	10q24.31	hypoxia inducible factor 1, alpha subunit inhibitor	Histone modification erase cofactor	Histone acetylation	#	#
KMT2C	HOMDEL	7	1.7	7q36.1	lysine (K)-specific methyltransferase 2C	Histone modification write	Histone methylation	MLL2/3, COMPASS-like MLL3,4	H3K4
MAPKAPK3	HOMDEL	7	1.7	3p21.2	mitogen-activated protein kinase-activated protein kinase 3	Chromatin remodeling	#	#	#
MST1	HOMDEL	7	1.7	3p21.31	macrophage stimulating 1 (hepatocyte growth factor-like)	Histone modification	#	#	#
MYBBP1A	HOMDEL	7	1.7	17p13.2	MYB binding protein (P160) 1a	Chromatin remodeling cofactor	#	B-WICH	#
PBRM1	HOMDEL	7	1.7	3p21.1	polybromo 1	Histone modification read	#	PBAF, SWI/SNF BRM-BRG1	H3
PRDM1	HOMDEL	7	1.7	6q21	PR domain containing 1, with ZNF domain	Histone modification write cofactor	Histone methylation	#	H3K9
RYBP	HOMDEL	7	1.7	3p13	RING1 and YY1 binding protein	Polycomb group (PcG) protein	#	BCOR, RING2-L3MBTL2, RING2-FBRS	#
SETD3	HOMDEL	7	1.7	14q32.2	SET domain containing 3	Histone modification write	Histone methylation	#	H3K36
ZNF532	HOMDEL	7	1.7	18q21.32	zinc finger protein 532	Histone modification erase cofactor	Histone acetylation	#	#
A1CF	HOMDEL	6	1.5	10q11.23	APOBEC1 complementation factor	RNA modification	RNA deamination	APOB_mRNA_editosome	mRNA, mC
ACTR3B	HOMDEL	6	1.5	7q36.1-q36.2	ARP3 actin-related protein 3 homolog B (yeast)	Chromatin remodeling	#	#	H2A, H3, H4
ACTR8	HOMDEL	6	1.5	3p21.1	ARP8 actin-related protein 8 homolog (yeast)	Histone modification read	#	Ino80	#
AURKB	HOMDEL	6	1.5	17p13.1	aurora kinase B	Histone modification write	Histone phosphorylation	#	H3S10, H3S28
ELP6	HOMDEL	6	1.5	3p21.31	elongator acetyltransferase complex subunit 6	Histone modification write cofactor	Histone acetylation	Pol2 elongator	#
HDAC2	HOMDEL	6	1.5	6q21	histone deacetylase 2	Histone modification erase	Histone acetylation	SWI/SNF_Brg1(I), SWI/SNF_Brg1(II), SWI/SNF_Brm, NuRD, BHC, MeCP1, mSin3A, core HDAC, mSin3A-like complex, RING2-L3MBTL2, LSD-CoREST	H2AKac, H2BKac, H3Kac, H4Kac
INO80D	HOMDEL	6	1.5	2q33.3	INO80 complex subunit D	Chromatin remodeling cofactor	#	Ino80	#
NSD1	HOMDEL	6	1.5	5q35.3	nuclear receptor binding SET domain protein 1	Histone modification write	Histone methylation	#	H3K36, H4K20
PARP3	HOMDEL	6	1.5	3p21.2	poly (ADP-ribose) polymerase family, member 3	Polycomb group (PcG) protein	#	#	#
PRDM13	HOMDEL	6	1.5	6q16.2	PR domain containing 13	Histone modification write	Histone methylation	#	#
PRDM6	HOMDEL	6	1.5	5q23.2	PR domain containing 6	Histone modification write	Histone methylation	#	H3R2, H4K20
PRKCD	HOMDEL	6	1.5	3p21.1	protein kinase C, delta	Histone modification	#	#	#
RAD54L2	HOMDEL	6	1.5	3p21.2	RAD54-like 2 (S. cerevisiae)	Chromatin remodeling	#	#	#
RNF20	HOMDEL	6	1.5	9q31.1	ring finger protein 20, E3 ubiquitin protein ligase	Histone modification write	Histone ubiquitination	#	H2BK120
TDRD7	HOMDEL	6	1.5	9q22.33	tudor domain containing 7	Histone modification read	#	#	H3K9
UBR7	HOMDEL	6	1.5	14q32.12	ubiquitin protein ligase E3 component n-recognin 7 (putative)	DNA modification cofactor	DNA methylation	#	#
UIMC1	HOMDEL	6	1.5	5q35.2	ubiquitin interaction motif containing 1	Histone modification read	#	BRCA1-A	H2AK63ub, H2AXK63ub, H2BK63ub
ARID1A	HOMDEL	5	1.2	1p36.11	AT rich interactive domain 1A (SWI-like)	Chromatin remodeling cofactor	#	BAF, nBAF, npBAF, PBAF, SWI/SNF_Brg1(I), SWI/SNF_Brg1(II), SWI/SNF_Brm, WINAC, bBAF, SWI/SNF BRM-BRG1	DNA motif
ARNTL	HOMDEL	5	1.2	11p15.3	aryl hydrocarbon receptor nuclear translocator-like	Histone modification write cofactor, TF	TF activator	#	#
DDX50	HOMDEL	5	1.2	10q22.1	DEAD (Asp-Glu-Ala-Asp) box polypeptide 50	RNA modification	#	#	#
EP300	HOMDEL	5	1.2	22q13.2	E1A binding protein p300	Histone modification write	Histone acetylation	#	H2A, H2B, H3, H4
ERCC6	HOMDEL	5	1.2	10q11.23	excision repair cross-complementation group 6	Chromatin remodeling	#	B-WICH	#
EXOSC1	HOMDEL	5	1.2	10q24.1	exosome component 1	Scaffold protein, RNA modification	RNA degradation	RNA exosome	#
HELLS	HOMDEL	5	1.2	10q23.33	helicase, lymphoid-specific	Chromatin remodeling	#	#	#
JMJD1C	HOMDEL	5	1.2	10q21.3	jumonji domain containing 1C	Histone modification erase	Histone methylation	#	H3K9me
MAP3K7	HOMDEL	5	1.2	6q15	mitogen-activated protein kinase kinase kinase 7	Histone modification write	#	#	#
MBD2	HOMDEL	5	1.2	18q21.2	methyl-CpG binding domain protein 2	Histone modification write cofactor, Histone modification erase cofactor, TF	Histone methylation, Histone acetylation, TF repressor	NuRD, MeCP1	mCG, DNA motif
MPHOSPH8	HOMDEL	5	1.2	13q12.11	M-phase phosphoprotein 8	Histone modification read	#	#	H3K9me3, H3K9me2
NAP1L4	HOMDEL	5	1.2	11p15.4	nucleosome assembly protein 1-like 4	Histone modification cofactor	#	#	H3, H4
SIRT1	HOMDEL	5	1.2	10q21.3	sirtuin 1	Histone modification erase, Histone modification write cofactor	Histone acetylation, Histone methylation	eNoSc	H1K26ac, H3K9ac, H4K16ac
SMARCC1	HOMDEL	5	1.2	3p21.31	SWI/SNF related, matrix associated, actin dependent regulator of chromatin, subfamily c, member 1	Chromatin remodeling cofactor	#	BAF, nBAF, npBAF, PBAF, SWI/SNF_Brg1(I), SWI/SNF_Brg1(II), SWI/SNF_Brm, SWI/SNF-like_EPAFa, WINAC, SWI/SNF-like EPAFB, bBAF, SWI/SNF BRM-BRG1	#
TET1	HOMDEL	5	1.2	10q21.3	tet methylcytosine dioxygenase 1	DNA modification	DNA hydroxymethylation	#	mC
TEX10	HOMDEL	5	1.2	9q31.1	testis expressed 10	Histone modification write cofactor, Histone modification write cofactor	Histone methylation, Histone acetylation	CHD8, MLL2/3, MLL4/WBP7	#
TTK	HOMDEL	5	1.2	6q14.1	TTK protein kinase	Histone modification write cofactor	Histone phosphorylation	#	H2AT120
VRK1	HOMDEL	5	1.2	14q32.2	vaccinia related kinase 1	Histone modification write	Histone phosphorylation	#	H3S10, H3T3
YY1	HOMDEL	5	1.2	14q32.2	YY1 transcription factor	Chromatin remodeling cofactor, TF	TF repressor	Ino80	DNA motif
APBB1	HOMDEL	4	1	11p15.4	amyloid beta (A4) precursor protein-binding, family B, member 1 (Fe65)	Histone modification	#	#	H2AX
ATM	HOMDEL	4	1	11q22.3	ATM serine/threonine kinase	Histone modification write	Histone phosphorylation	#	H2AXS139
BAZ1A	HOMDEL	4	1	14q13.1-q13.2	bromodomain adjacent to zinc finger domain, 1A	Histone chaperone	#	ACF, CHRAC	#
BRD2	HOMDEL	4	1	6p21.32	bromodomain containing 2	Histone modification read	#	#	H3K9me2, H3K14me2, H4K5ac, H4K12ac
BRMS1L	HOMDEL	4	1	14q13.2	breast cancer metastasis-suppressor 1-like	Histone modification erase	Histone deacetylation	mSin3A	#
CBX6	HOMDEL	4	1	22q13.1	chromobox homolog 6	Histone modification read	#	PRC1	H3K9me3, H3K27me3
CDK1	HOMDEL	4	1	10q21.2	cyclin-dependent kinase 1	Histone modification write	Histone phosphorylation	#	H1
CHD1	HOMDEL	4	1	5q15-q21.1	chromodomain helicase DNA binding protein 1	Chromatin remodeling	#	#	#
CHEK1	HOMDEL	4	1	11q24.2	checkpoint kinase 1	Histone modification write	Histone phosphorylation	#	H3.1
CTR9	HOMDEL	4	1	11p15.4	CTR9, Paf1/RNA polymerase II complex component	Histone modification cofactor	#	#	H3K36
CUL5	HOMDEL	4	1	11q22.3	cullin 5	DNA modification cofactor	DNA methylation	#	#
DDX21	HOMDEL	4	1	10q22.1	DEAD (Asp-Glu-Ala-Asp) box helicase 21	RNA modification	#	B-WICH	#
GFI1B	HOMDEL	4	1	9q34.13	growth factor independent 1B transcription repressor	Histone modification cofactor	#	#	#
HMGN2	HOMDEL	4	1	1p36.11	high mobility group nucleosomal binding domain 2	Chromatin remodeling	#	#	H1
HMGN3	HOMDEL	4	1	6q14.1	high mobility group nucleosomal binding domain 3	Chromatin remodeling	#	#	H1
JADE2	HOMDEL	4	1	5q31.1	jade family PHD finger 2	Histone modification write	Histone acetylation	HBO1	H3, H4
MBD5	HOMDEL	4	1	2q23.1	methyl-CpG binding domain protein 5	Chromatin remodeling	#	#	#
MBIP	HOMDEL	4	1	14q13.3	MAP3K12 binding inhibitory protein 1	Histone modification write cofactor	Histone acetylation	ATAC	#
PAXIP1	HOMDEL	4	1	7q36.2	PAX interacting (with transcription-activation domain) protein 1	Histone modification write cofactor	Histone methylation	CHD8, MLL2/3, MLL4/WBP7, COMPASS-like MLL3,4	H3K4
PCGF5	HOMDEL	4	1	10q23.32	polycomb group ring finger 5	Polycomb group (PcG) protein	#	PRC1, RING2-FBRS	#
PHF19	HOMDEL	4	1	9q33.2	PHD finger protein 19	Chromatin remodeling, Histone modification write cofactor	Histone acetylation	PRC2	#
PHF2	HOMDEL	4	1	9q22.31	PHD finger protein 2	Histone modification erase	Histone methylation	#	H3K9me2
PHIP	HOMDEL	4	1	6q14.1	pleckstrin homology domain interacting protein	Histone modification read	#	#	H3
PRKAG2	HOMDEL	4	1	7q36.1	protein kinase, AMP-activated, gamma 2 non-catalytic subunit	Histone modification write cofactor	Histone phosphorylation	#	#
PRMT2	HOMDEL	4	1	21q22.3	protein arginine methyltransferase 2	Histone modification write	Histone methylation	#	H4
RBBP7	HOMDEL	4	1	Xp22.2	retinoblastoma binding protein 7	Histone chaperone	#	NuRF, NuRD, mSin3A, core HDAC, mSin3A-like complex, PRC2	H4
RMI1	HOMDEL	4	1	9q21.32	RecQ mediated genome instability 1	DNA modification	#	#	#
RRP8	HOMDEL	4	1	11p15.4	ribosomal RNA processing 8, methyltransferase, homolog (yeast)	Histone modification cofactor	#	eNoSc	H3ac
SATB2	HOMDEL	4	1	2q33.1	SATB homeobox 2	Chromatin remodeling cofactor	#	#	#
SETD2	HOMDEL	4	1	3p21.31	SET domain containing 2	Histone modification write	Histone methylation	#	H3K36me2
SYNCRIP	HOMDEL	4	1	6q14.3	synaptotagmin binding, cytoplasmic RNA interacting protein	RNA modification	mRNA editing	APOB_mRNA_editosome	mRNA
TAF10	HOMDEL	4	1	11p15.4	TAF10 RNA polymerase II, TATA box binding protein (TBP)-associated factor, 30kDa	Histone chaperone, Histone modification write	Histone acetylation	PCAF, TFTC-HAT, SAGA, STAGA	H3, H4
TLE1	HOMDEL	4	1	9q21.32	transducin-like enhancer of split 1 (E(sp1) homolog, Drosophila)	Chromatin remodeling, Histone modification cofactor	#	#	H3
TLE4	HOMDEL	4	1	9q21.31	transducin-like enhancer of split 4	Histone modification erase cofactor, TF	#	#	H3ac, H4ac
TYW5	HOMDEL	4	1	2q33.1	tRNA-yW synthesizing protein 5	RNA modification	#	#	#
UBE2D1	HOMDEL	4	1	10q21.1	ubiquitin-conjugating enzyme E2D 1	Histone modification write	Histone ubiquitination	#	H2BK48
ZMYM2	HOMDEL	4	1	13q12.11	zinc finger, MYM-type 2	Histone modification erase cofactor, TF	Histone acetylation	BHC, LSD-CoREST	DNA motif
ALKBH1	HOMDEL	3	0.7	14q24.3	alkB, alkylation repair homolog 1 (E. coli)	Histone modification	#	#	H2A
ATRX	HOMDEL	3	0.7	Xq21.1	alpha thalassemia/mental retardation syndrome X-linked	Chromatin remodeling	#	#	H3K9me2, H3K9me3, H3K4
BCORL1	HOMDEL	3	0.7	Xq26.1	BCL6 corepressor-like 1	Histone modification erase cofactor	Histone deacetylation	BCOR	H3K36me2
BRWD3	HOMDEL	3	0.7	Xq21.1	bromodomain and WD repeat domain containing 3	Histone modification read	#	#	H3
CHD2	HOMDEL	3	0.7	15q26.1	chromodomain helicase DNA binding protein 2	Chromatin remodeling	#	#	#
CRB2	HOMDEL	3	0.7	9q33.3	crumbs family member 2	Histone modification read	#	#	H4K20
CXXC1	HOMDEL	3	0.7	18q21.1	CXXC finger protein 1	Chromatin remodeling, TF	#	COMPASS	CG, DNA motif
EHMT1	HOMDEL	3	0.7	9q34.3	euchromatic histone-lysine N-methyltransferase 1	Histone modification write	Histone methylation	#	H3K9
EXOSC2	HOMDEL	3	0.7	9q34.12	exosome component 2	Scaffold protein, RNA modification	RNA degradation	RNA exosome	#
GADD45G	HOMDEL	3	0.7	9q22.2	growth arrest and DNA-damage-inducible, gamma	Chromatin remodeling	#	#	H2A, H2B, H3, H4
HDAC8	HOMDEL	3	0.7	Xq13.1	histone deacetylase 8	Histone modification erase	Histone acetylation	#	H2AKac, H2BKac, H3Kac, H4Kac
HINFP	HOMDEL	3	0.7	11q23.3	histone H4 transcription factor	Histone modification read, TF	TF activator, TF repressor	#	H4, DNA motif
KDM5C	HOMDEL	3	0.7	Xp11.22	lysine (K)-specific demethylase 5C	Histone modification erase	Histone methylation	#	H3K4me3
MBD1	HOMDEL	3	0.7	18q21.1	methyl-CpG binding domain protein 1	Histone modification write cofactor, TF	Histone methylation, TF repressor	#	mCG, DNA motif
MBD3	HOMDEL	3	0.7	19p13.3	methyl-CpG binding domain protein 3	Histone modification erase cofactor	Histone acetylation	NuRD	#
NEK6	HOMDEL	3	0.7	9q33.3	NIMA-related kinase 6	Histone modification write	Histone phosphorylation	#	H1, H3
NFRKB	HOMDEL	3	0.7	11q24.3	nuclear factor related to kappaB binding protein	Chromatin remodeling cofactor, TF	#	Ino80	DNA motif
NPM1	HOMDEL	3	0.7	5q35.1	nucleophosmin (nucleolar phosphoprotein B23, numatrin)	Histone chaperone	#	#	H3, H2B, H4
NSL1	HOMDEL	3	0.7	1q32.3	NSL1, MIS12 kinetochore complex component	Histone modification write cofactor	Histone acetylation	#	H4K16
OGT	HOMDEL	3	0.7	Xq13.1	O-linked N-acetylglucosamine (GlcNAc) transferase	Histone modification write	Histone GlcNAcylation	NSL	H2BS112
POLE3	HOMDEL	3	0.7	9q32	polymerase (DNA directed), epsilon 3, accessory subunit	Histone chaperone	#	CHRAC	#
PPARGC1A	HOMDEL	3	0.7	4p15.2	peroxisome proliferator-activated receptor gamma, coactivator 1 alpha	Histone modification cofactor	#	#	#
PPP2CA	HOMDEL	3	0.7	5q31.1	protein phosphatase 2, catalytic subunit, alpha isozyme	Histone modification write	Histone phosphorylation	#	H2AX
PRDM12	HOMDEL	3	0.7	9q34.12	PR domain containing 12	Histone modification write cofactor	Histone methylation	#	H3K9
RCOR3	HOMDEL	3	0.7	1q32.2-q32.3	REST corepressor 3	Histone modification erase cofactor	Histone acetylation	LSD-CoREST	#
SAP18	HOMDEL	3	0.7	13q12.11	Sin3A-associated protein, 18kDa	Histone modification erase cofactor	Histone acetylation	mSin3A	#
SCML2	HOMDEL	3	0.7	Xp22.13	sex comb on midleg-like 2 (Drosophila)	Polycomb group (PcG) protein	#	PRC1	#
SKP1	HOMDEL	3	0.7	5q31.1	S-phase kinase-associated protein 1	Histone modification write cofactor	Histone ubiquitination	BCOR	#
SMARCA1	HOMDEL	3	0.7	Xq25-q26.1	SWI/SNF related, matrix associated, actin dependent regulator of chromatin, subfamily a, member 1	Chromatin remodeling, Histone modification erase	Histone acetylation	NuRF, CERF, CERF	#
SMYD2	HOMDEL	3	0.7	1q32.3	SET and MYND domain containing 2	Histone modification write	Histone methylation	#	H3K4, H3K36
TADA2B	HOMDEL	3	0.7	4p16.1	transcriptional adaptor 2B	Histone modification write cofactor	Histone acetylation	TFTC-HAT	#
TAF1	HOMDEL	3	0.7	Xq13.1	TAF1 RNA polymerase II, TATA box binding protein (TBP)-associated factor, 250kDa	Histone modification write	Histone acetylation	CHD8, MLL2/3, MLL4/WBP7	H3, H4
UBE2A	HOMDEL	3	0.7	Xq24	ubiquitin-conjugating enzyme E2A	Histone modification write	Histone ubiquitination	#	H2A, H2BK120
UBE2B	HOMDEL	3	0.7	5q31.1	ubiquitin-conjugating enzyme E2B	Histone modification write	Histone ubiquitination	#	H2A, H2BK121
UBE2T	HOMDEL	3	0.7	1q32.1	ubiquitin-conjugating enzyme E2T (putative)	Histone modification write	Histone ubiquitination	#	#
USP3	HOMDEL	3	0.7	15q22.31	ubiquitin specific peptidase 3	Histone modification write	Histone ubiquitination	#	H2Aub, H2Bub
ZBTB16	HOMDEL	3	0.7	11q23.2	zinc finger and BTB domain containing 16	Histone modification erase cofactor	Histone acetylation	#	#
ZMYM3	HOMDEL	3	0.7	Xq13.1	zinc finger, MYM-type 3	Histone modification erase cofactor	Histone acetylation	BHC	#
AIRE	HOMDEL	2	0.5	21q22.3	autoimmune regulator	Histone modification read, TF	#	#	H3K4, H3K4me3, DNA motif
ATF7IP	HOMDEL	2	0.5	12p13.1	activating transcription factor 7 interacting protein	Histone modification write cofactor	Histone methylation	#	#
BAHD1	HOMDEL	2	0.5	15q15.1	bromo adjacent homology domain containing 1	Chromatin remodeling	#	#	H3K27me3
BRD3	HOMDEL	2	0.5	9q34.2	bromodomain containing 3	Histone modification read	#	#	H3K9me2, H3K14me2, H4K5ac, H4K12ac
CUL1	HOMDEL	2	0.5	7q36.1	cullin 1	Chromatin remodeling cofactor	#	#	H3K9me3, H3K36me3, H1.4K26me3
CUL4B	HOMDEL	2	0.5	Xq24	cullin 4B	Histone modification write	Histone ubiquitination	#	H3, H4
DAXX	HOMDEL	2	0.5	6p21.32	death-domain associated protein	#	#	#	H3.3
DNMT3L	HOMDEL	2	0.5	21q22.3	DNA (cytosine-5-)-methyltransferase 3-like	Histone modification read	#	#	H3K4
EID1	HOMDEL	2	0.5	15q21.1	EP300 interacting inhibitor of differentiation 1	Histone modification write cofactor	Histone acetylation	#	#
EPC2	HOMDEL	2	0.5	2q23.1	enhancer of polycomb homolog 2 (Drosophila)	Chromatin remodeling	#	#	#
EZH2	HOMDEL	2	0.5	7q36.1	enhancer of zeste 2 polycomb repressive complex 2 subunit	Histone modification write, Polycomb group (PcG) protein	Histone methylation	PRC2	H3K27
FOXP3	HOMDEL	2	0.5	Xp11.23	forkhead box P3	TF	#	#	DNA motif
GTF3C4	HOMDEL	2	0.5	9q34.13	general transcription factor IIIC, polypeptide 4, 90kDa	Histone modification write	Histone acetylation	#	H3
HDAC6	HOMDEL	2	0.5	Xp11.23	histone deacetylase 6	Histone modification erase	Histone acetylation	#	H2AKac, H2BKac, H3Kac, H4Kac
HMG20A	HOMDEL	2	0.5	15q24.3	high mobility group 20A	Chromatin remodeling cofactor	#	LSD-CoREST	H3K4
HMGN5	HOMDEL	2	0.5	Xq21.1	high mobility group nucleosome binding domain 5	Chromatin remodeling	#	#	H1
HUWE1	HOMDEL	2	0.5	Xp11.22	HECT, UBA and WWE domain containing 1, E3 ubiquitin protein ligase	Histone modification write	Histone ubiquitination	#	H3K9
INO80	HOMDEL	2	0.5	15q15.1	INO80 complex subunit	Chromatin remodeling	#	Ino80	#
JADE1	HOMDEL	2	0.5	4q28.2	jade family PHD finger 1	Histone modification write	Histone acetylation	HBO1	H3, H4
KMT2A	HOMDEL	2	0.5	11q23.3	lysine (K)-specific methyltransferase 2A	Histone modification write	Histone methylation	MLL-HCF, CHD8, COMPASS-like MLL1,2	H3K4
L3MBTL2	HOMDEL	2	0.5	22q13.2	l(3)mbt-like 2 (Drosophila)	Histone modification read	#	RING2-L3MBTL2	H3K4, H3K9, H3K27, H4K20
LAS1L	HOMDEL	2	0.5	Xq12	LAS1-like (S. cerevisiae)	Histone modification write cofactor, Histone modification write cofactor	Histone methylation, Histone acetylation	CHD8, MLL2/3, MLL4/WBP7	H3K4, H3,H4,H2A
MGA	HOMDEL	2	0.5	15q15.1	MGA, MAX dimerization protein	Histone modification write cofactor, TF	Histone methylation, Histone acetylation, TF activator, TF repressor	RING2-L3MBTL2, CHD8, MLL2/3, MLL4/WBP7	DNA motif
MORF4L1	HOMDEL	2	0.5	15q25.1	mortality factor 4 like 1	Histone modification read	#	NuA4	H4
NAP1L2	HOMDEL	2	0.5	Xq13.2	nucleosome assembly protein 1-like 2	Histone modification cofactor	#	#	H3, H4
PHF1	HOMDEL	2	0.5	6p21.32	PHD finger protein 1	Polycomb group (PcG) protein	#	PRC2	#
PHF8	HOMDEL	2	0.5	Xp11.22	PHD finger protein 8	Histone modification erase	Histone methylation	#	H3K9me1, H3K9me2, H3K27me2, H4K20me1, H3K36me2, H3K36me3, H3K4me3
RAD51	HOMDEL	2	0.5	15q15.1	RAD51 recombinase	Histone modification erase	Histone ubiquitination	BRCC	histone
RBX1	HOMDEL	2	0.5	22q13.2	ring-box 1, E3 ubiquitin protein ligase	Histone modification write cofactor	Histone ubiquitination	#	H3, H4
RING1	HOMDEL	2	0.5	6p21.32	ring finger protein 1	Histone modification write, Polycomb group (PcG) protein	Histone ubiquitination	PRC1, BCOR, RING2-L3MBTL2, RING2-FBRS	H2AK119
RLIM	HOMDEL	2	0.5	Xq13.2	ring finger protein, LIM domain interacting	Histone modification erase cofactor	Histone acetylation	#	#
SET	HOMDEL	2	0.5	9q34.11	SET nuclear proto-oncogene	Histone modification	#	#	#
SETD6	HOMDEL	2	0.5	16q21	SET domain containing 6	Chromatin remodeling, Histone modification write	Histone methylation	#	#
SF3B1	HOMDEL	2	0.5	2q33.1	splicing factor 3b, subunit 1, 155kDa	RNA modification	#	B-WICH	#
SUV39H1	HOMDEL	2	0.5	Xp11.23	suppressor of variegation 3-9 homolog 1 (Drosophila)	Histone modification write, Histone modification write	Histone methylation, Histone phosphorylation	eNoSc	H3S10, H3K9me1, H4
TAF9B	HOMDEL	2	0.5	Xq21.1	TAF9B RNA polymerase II, TATA box binding protein (TBP)-associated factor, 31kDa	Histone chaperone	#	TFTC-HAT	#
TLK1	HOMDEL	2	0.5	2q31.1	tousled-like kinase 1	Histone modification write	Histone phosphorylation	#	H3S10
TP53BP1	HOMDEL	2	0.5	15q15.3	tumor protein p53 binding protein 1	Histone modification read	#	#	H4K79me2, H4K20me2
WDR5	HOMDEL	2	0.5	9q34.2	WD repeat domain 5	Histone modification read	#	ATAC, NSL, RING2-L3MBTL2, COMPASS, Menin-associated_HMT, MLL-HCF, CHD8, MLL2/3, COMPASS-like MLL1,2, MLL4/WBP7, COMPASS-like MLL3,4	H3K4, H3K4me1, H3K4me2, H3K4me3
ZBTB33	HOMDEL	2	0.5	Xq24	zinc finger and BTB domain containing 33	Histone modification write cofactor, Histone modification erase cofactor, TF	Histone acetylation, Histone methylation, TF repressor	#	CG, mCG, DNA motif
ZNF592	HOMDEL	2	0.5	15q25.3	zinc finger protein 592	Histone modification erase cofactor	Histone acetylation	#	#
ZNF711	HOMDEL	2	0.5	Xq21.1	zinc finger protein 711	Histone modification erase cofactor	Histone acetylation	#	#
CDK9	HOMDEL	1	0.2	9q34.11	cyclin-dependent kinase 9	Histone modification cofactor	#	#	#
CIR1	HOMDEL	1	0.2	2q31.1	corepressor interacting with RBPJ, 1	Histone modification read	#	#	#
DAPK3	HOMDEL	1	0.2	19p13.3	death-associated protein kinase 3	Histone modification write	Histone phosphorylation	#	H3T11
DND1	HOMDEL	1	0.2	5q31.3	DND microRNA-mediated repression inhibitor 1	RNA modification	#	#	#
LBR	HOMDEL	1	0.2	1q42.12	lamin B receptor	#	#	#	#
LEO1	HOMDEL	1	0.2	15q21.2	Leo1, Paf1/RNA polymerase II complex component, homolog (S. cerevisiae)	Histone modification write cofactor	Histone ubiquitination	#	#
MAX	HOMDEL	1	0.2	14q23.3	MYC associated factor X	Histone modification write cofactor, TF	Histone methylation, Histone acetylation, TF activator, TF repressor	CHD8, MLL2/3, MLL4/WBP7	DNA motif
PARP1	HOMDEL	1	0.2	1q42.12	poly (ADP-ribose) polymerase 1	Chromatin remodeling	#	#	H1
PRMT6	HOMDEL	1	0.2	1p13.3	protein arginine methyltransferase 6	Histone modification write	Histone methylation	#	H2AR3, H3R2, H4R4
RBBP4	HOMDEL	1	0.2	1p35.1	retinoblastoma binding protein 4	Histone chaperone	#	NuRF, SWI/SNF_Brg1(I), SWI/SNF_Brg1(II), SWI/SNF_Brm, NuRD, mSin3A, core HDAC, mSin3A-like complex, PRC2, CAF-1	H4
SAP30L	HOMDEL	1	0.2	5q33.2	SAP30-like	Histone modification erase cofactor	Histone acetylation	#	#
SIN3A	HOMDEL	1	0.2	15q24.2	SIN3 transcription regulator family member A	Histone modification erase cofactor, TF	Histone acetylation, TF activator, TF repressor	SWI/SNF_Brg1(I), SWI/SNF_Brm, mSin3A, mSin3A-like complex	DNA motif
SIN3B	HOMDEL	1	0.2	19p13.11	SIN3 transcription regulator family member B	Histone modification erase cofactor, TF	Histone acetylation, TF repressor	mSin3A	DNA motif
SIRT6	HOMDEL	1	0.2	19p13.3	sirtuin 6	Histone modification erase	Histone acetylation	#	H3K9ac, H3K56ac
SMARCAD1	HOMDEL	1	0.2	4q22.3	SWI/SNF-related, matrix-associated actin-dependent regulator of chromatin, subfamily a, containing DEAD/H box 1	Chromatin remodeling	#	#	#
TAF5L	HOMDEL	1	0.2	1q42.13	TAF5-like RNA polymerase II, p300/CBP-associated factor (PCAF)-associated factor, 65kDa	Histone modification write cofactor	Histone acetylation	PCAF, TFTC-HAT, STAGA	#
TAF7	HOMDEL	1	0.2	5q31.3	TAF7 RNA polymerase II, TATA box binding protein (TBP)-associated factor, 55kDa	Histone modification write cofactor, Histone modification write cofactor	Histone methylation, Histone acetylation	CHD8, MLL2/3, MLL4/WBP7	#

## Sheet: EXPR sign. reduced
HGNC approved symbol	fold change	HGNC approved name	function	modification	protein complex	target entity
ZBTB16	0.0433581	zinc finger and BTB domain containing 16	Histone modification erase cofactor	Histone acetylation	#	#
PPARGC1A	0.0700115	peroxisome proliferator-activated receptor gamma, coactivator 1 alpha	Histone modification cofactor	#	#	#
FOXP2	0.0814486	forkhead box P2	TF	#	#	DNA motif
PRDM6	0.0983083	PR domain containing 6	Histone modification write	Histone methylation	#	H3R2, H4K20
EYA1	0.0991201	EYA transcriptional coactivator and phosphatase 1	Histone modification erase	Histone phosphorylation	#	H2AXT142
PRKCB	0.101394	protein kinase C, beta	Histone modification write	Histone methylation	#	H3T6
CHD5	0.107659	chromodomain helicase DNA binding protein 5	Chromatin remodeling	#	#	H3K27me3, H3K4
PRKAA2	0.113724	protein kinase, AMP-activated, alpha 2 catalytic subunit	Histone modification write	Histone phosphorylation	#	H2BS36
ASXL3	0.133542	additional sex combs like transcriptional regulator 3	Scaffold protein, Polycomb group (PcG) protein	#	#	#
EYA4	0.146544	EYA transcriptional coactivator and phosphatase 4	Histone modification erase	Histone phosphorylation	#	H2AXY142ph
NAP1L2	0.154542	nucleosome assembly protein 1-like 2	Histone modification cofactor	#	#	H3, H4
CBX7	0.16198	chromobox homolog 7	Histone modification read	#	PRC1	H3K9me3, H3K27me3
APBB1	0.173829	amyloid beta (A4) precursor protein-binding, family B, member 1 (Fe65)	Histone modification	#	#	H2AX
PRDM16	0.175127	PR domain containing 16	Histone modification write cofactor, TF	Histone methylation, TF repressor	#	H3K9, DNA motif
PRDM8	0.196652	PR domain containing 8	Histone modification write	Histone methylation	#	#
APOBEC2	0.201137	apolipoprotein B mRNA editing enzyme, catalytic polypeptide-like 2	DNA modification, RNA modification	DNA demethylation, mRNA editing	#	ssDNA, mRNA, mC
PAGR1	0.209371	PAXIP1 associated glutamate-rich protein 1	Histone modification write cofactor, Histone modification write cofactor	Histone methylation, Histone acetylation	CHD8, MLL2/3, MLL4/WBP7, COMPASS-like MLL3,4	#
GADD45B	0.220252	growth arrest and DNA-damage-inducible, beta	Chromatin remodeling	#	#	H2A, H2B, H3, H4
PRDM5	0.243378	PR domain containing 5	Histone modification write	Histone methylation	#	H3K9
CRB2	0.248586	crumbs family member 2	Histone modification read	#	#	H4K20
UTY	0.248742	ubiquitously transcribed tetratricopeptide repeat containing, Y-linked	Histone modification erase	Histone ubiquitination	#	H3K27me
HDAC4	0.277345	histone deacetylase 4	Histone modification erase	Histone acetylation	#	H2AKac, H2BKac, H3Kac, H4Kac
L3MBTL4	0.279658	l(3)mbt-like 4 (Drosophila)	Histone modification read	#	#	HKme
RPS6KA5	0.291671	ribosomal protein S6 kinase, 90kDa, polypeptide 5	Histone modification write	Histone phosphorylation	#	H2AS1, H3S10, H3S28
ZNF516	0.296288	zinc finger protein 516	Histone modification erase cofactor, TF	Histone acetylation, TF repressor	LSD-CoREST	#
PRDM11	0.312895	PR domain containing 11	Histone modification write	Histone methylation	#	#
DPF3	0.33108	D4, zinc and double PHD fingers, family 3	Chromatin remodeling	#	BAF, nBAF, SWI/SNF BRM-BRG1	H3, H4
CBX6	0.331342	chromobox homolog 6	Histone modification read	#	PRC1	H3K9me3, H3K27me3
HDAC9	0.33618	histone deacetylase 9	Histone modification erase	Histone acetylation	#	H3Kac, H4Kac
TLE2	0.343482	transducin-like enhancer of split 2	Histone modification cofactor	#	#	H3
PRKAG2	0.344961	protein kinase, AMP-activated, gamma 2 non-catalytic subunit	Histone modification write cofactor	Histone phosphorylation	#	#
JDP2	0.3502	Jun dimerization protein 2	Chromatin remodeling, Histone modification erase cofactor	Histone acetylation	#	#
SATB1	0.353874	SATB homeobox 1	Chromatin remodeling cofactor	#	#	#
USP12	0.353884	ubiquitin specific peptidase 12	Histone modification erase	Histone ubiquitination	#	H2Aub
SMARCD3	0.357438	SWI/SNF related, matrix associated, actin dependent regulator of chromatin, subfamily d, member 3	Chromatin remodeling cofactor	#	BAF, nBAF, npBAF, PBAF, SWI/SNF_Brg1(I), SWI/SNF_Brm, SWI/SNF BRM-BRG1	#
SFMBT2	0.362277	Scm-like with four mbt domains 2	Histone modification read, Polycomb group (PcG) protein, TF	TF repressor	#	H3K9me2, H3K9me3, H3K27me3, H4K20me2, H4K20me3
TLE4	0.368	transducin-like enhancer of split 4	Histone modification erase cofactor, TF	#	#	H3ac, H4ac
IKZF1	0.389412	IKAROS family zinc finger 1 (Ikaros)	Chromatin remodeling, TF	#	#	DNA motif
SCML4	0.41605	sex comb on midleg-like 4 (Drosophila)	Polycomb group (PcG) protein	#	#	#
APOBEC3A	0.422943	apolipoprotein B mRNA editing enzyme, catalytic polypeptide-like 3A	DNA modification, RNA modification	DNA demethylation, mRNA editing	#	ssDNA, mRNA, mC
MBD5	0.432738	methyl-CpG binding domain protein 5	Chromatin remodeling	#	#	#
JAK2	0.433787	Janus kinase 2	Histone modification write	Histone phosphorylation	#	H3T41
SETD7	0.436683	SET domain containing (lysine methyltransferase) 7	Histone modification write	Histone methylation	#	H3K4
GADD45G	0.437158	growth arrest and DNA-damage-inducible, gamma	Chromatin remodeling	#	#	H2A, H2B, H3, H4
HMGN5	0.451171	high mobility group nucleosome binding domain 5	Chromatin remodeling	#	#	H1
FOXO1	0.455848	forkhead box O1	TF	#	#	DNA motif, H3, H4
JADE1	0.456245	jade family PHD finger 1	Histone modification write	Histone acetylation	HBO1	H3, H4
PADI4	0.456393	peptidyl arginine deiminase, type IV	Histone modification	Histone citrullination	#	H2AR, H3R2, H3R8, H3R17, H3R26, H4R
ARRB1	0.460467	arrestin, beta 1	Histone modification	#	#	#
PIWIL4	0.46141	piwi-like RNA-mediated gene silencing 4	Chromatin remodeling, Histone modification erase cofactor	Histone methylation	#	H3K9
PRKCA	0.467934	protein kinase C, alpha	Histone modification write cofactor	Histone phosphorylation	#	H3
SIRT1	0.471474	sirtuin 1	Histone modification erase, Histone modification write cofactor	Histone acetylation, Histone methylation	eNoSc	H1K26ac, H3K9ac, H4K16ac
KDM6B	0.474048	lysine (K)-specific demethylase 6B	Histone modification erase	Histone methylation	#	H3K27me2. H3K27me4
KAT2B	0.475557	K(lysine) acetyltransferase 2B	Histone modification write	Histone acetylation	#	#
AICDA	0.480878	activation-induced cytidine deaminase	DNA modification	DNA demethylation	APOB_mRNA_editosome	ssDNA, hmC
SMARCA2	0.49077	SWI/SNF related, matrix associated, actin dependent regulator of chromatin, subfamily a, member 2	Histone modification read, TF	TF activator	BAF, nBAF, npBAF, WINAC, bBAF, SWI/SNF BRM-BRG1	H3, DNA motif
KAT6B	0.490809	K(lysine) acetyltransferase 6B	Histone modification write	Histone acetylation	MOZ/MORF	H3
HR	0.499755	hair growth associated	Histone modification erase	Histone methylation	#	H3K9me1, H3K9me2

## Sheet: EXPR sign. increased
HGNC approved symbol	fold change	HGNC approved name	function	modification	protein complex	target entity
TTK	14.5539	TTK protein kinase	Histone modification write cofactor	Histone phosphorylation	#	H2AT120
UHRF1	12.2537	ubiquitin-like with PHD and ring finger domains 1	Histone modification read, Histone modification write cofactor	Histone ubiquitination	#	H3K9me3, H3R2, H3, mCG
AURKB	11.3997	aurora kinase B	Histone modification write	Histone phosphorylation	#	H3S10, H3S28
HJURP	11.3723	Holliday junction recognition protein	Histone chaperone	#	#	H4
TOP2A	10.9369	topoisomerase (DNA) II alpha 170kDa	Chromatin remodeling	#	#	DNA
CDK1	10.1363	cyclin-dependent kinase 1	Histone modification write	Histone phosphorylation	#	H1
RAD54L	9.12311	RAD54-like (S. cerevisiae)	Chromatin remodeling	#	#	#
ASF1B	8.62124	anti-silencing function 1B histone chaperone	Histone chaperone	#	#	H3, H4
BUB1	7.89316	BUB1 mitotic checkpoint serine/threonine kinase	Histone modification write	Histone phosphorylation	#	H2AS121
PBK	7.19742	PDZ binding kinase	Histone modification write	Histone phosphorylation	#	H3S10
RAD51	7.08542	RAD51 recombinase	Histone modification erase	Histone ubiquitination	BRCC	histone
AURKA	7.01996	aurora kinase A	Histone modification write	Histone phosphorylation	#	H3
CDC6	6.9235	cell division cycle 6	Chromatin remodeling	#	#	#
CBX2	6.5676	chromobox homolog 2	Histone modification read	#	PRC1	H3K9me3, H3K27me3
DNMT3B	5.24106	DNA (cytosine-5-)-methyltransferase 3 beta	DNA modification	DNA methylation	#	dhC
UBE2T	5.22328	ubiquitin-conjugating enzyme E2T (putative)	Histone modification write	Histone ubiquitination	#	#
EZH2	4.90276	enhancer of zeste 2 polycomb repressive complex 2 subunit	Histone modification write, Polycomb group (PcG) protein	Histone methylation	PRC2	H3K27
GSG2	4.87543	germ cell associated 2 (haspin)	Histone modification write	Histone phosphorylation	#	H3T3
APOBEC3B	4.28855	apolipoprotein B mRNA editing enzyme, catalytic polypeptide-like 3B	DNA modification, RNA modification	DNA demethylation, mRNA editing	#	ssDNA, mRNA, mC
PRDM13	4.2121	PR domain containing 13	Histone modification write	Histone methylation	#	#
CIT	4.1748	citron rho-interacting serine/threonine kinase	Histone modification write cofactor, Histone modification write cofactor	Histone methylation, Histone phosphorylation	#	H3K9
RCC1	4.05331	regulator of chromosome condensation 1	Chromatin remodeling	#	#	H2A, H2B
BRCA2	3.74807	breast cancer 2, early onset	Histone modification write	Histone acetylation	BRCC	H3, H4, ssDNA
HELLS	3.6397	helicase, lymphoid-specific	Chromatin remodeling	#	#	#
CHAF1B	3.39839	chromatin assembly factor 1, subunit B (p60)	Chromatin remodeling	#	WINAC, CAF-1	H3, H4
DPF1	3.3692	D4, zinc and double PHD fingers family 1	Chromatin remodeling cofactor	#	nBAF, SWI/SNF BRM-BRG1	#
RAD54B	3.13248	RAD54 homolog B (S. cerevisiae)	Chromatin remodeling	#	#	#
MST1	3.12919	macrophage stimulating 1 (hepatocyte growth factor-like)	Histone modification	#	#	#
CHEK1	2.94272	checkpoint kinase 1	Histone modification write	Histone phosphorylation	#	H3.1
CBX8	2.79727	chromobox homolog 8	Histone modification read	#	PRC1	H3K9me3, H3K27me3
BRCA1	2.75562	breast cancer 1, early onset	Histone modification write cofactor, TF	Histone acetylation, Histone methylation, Histone ubiquitination, TF activator, TF repressor	BRCC, BRCA1-A	DNA motif
PCNA	2.62051	proliferating cell nuclear antigen	Chromatin remodeling	#	#	H2A, H2B
CDK3	2.58802	cyclin-dependent kinase 3	Histone modification write	Histone phosphorylation	#	H1
ATAD2	2.54194	ATPase family, AAA domain containing 2	Chromatin remodeling	#	#	#
MEN1	2.3901	multiple endocrine neoplasia I	Histone modification write cofactor	Histone methylation	Menin-associated_HMT, MLL-HCF, CHD8, MLL2/3, COMPASS-like MLL1,2, MLL4/WBP7	H3K4
PADI1	2.38833	peptidyl arginine deiminase, type I	Histone modification	Histone citrullination	#	H2AR, H3R, H4R
CHAF1A	2.16816	chromatin assembly factor 1, subunit A (p150)	Chromatin remodeling	#	CAF-1	H3, H4
FOXP3	2.15698	forkhead box P3	TF	#	#	DNA motif
SIRT7	2.15519	sirtuin 7	Histone modification erase	Histone acetylation	B-WICH	H3K18ac
ACTL6A	2.14359	actin-like 6A	Chromatin remodeling cofactor	#	BAF, npBAF, PBAF, SWI/SNF_Brg1(I), SWI/SNF_Brg1(II), SWI/SNF_Brm, SWI/SNF-like_EPAFa, WINAC, SWI/SNF-like EPAFB, SWI/SNF BRM-BRG1, Ino80, NuA4, NuA4-related complex, SRCAP	#
KAT2A	2.13741	K(lysine) acetyltransferase 2A	Histone modification write	Histone acetylation	TFTC-HAT, SAGA, ATAC, STAGA	#
CDK5	2.12001	cyclin-dependent kinase 5	Histone modification write	Histone phosphorylation	#	H1
TDRKH	2.09592	tudor and KH domain containing	RNA modification	#	#	piRNA
SUV420H2	2.06808	suppressor of variegation 4-20 homolog 2 (Drosophila)	Histone modification write	Histone methylation	#	H4K20
MRGBP	2.06409	MRG/MORF4L binding protein	Histone modification write cofactor	Histone acetylation	NuA4	#
FOXA1	2.04142	forkhead box A1	Chromatin remodeling, TF	#	#	DNA motif
SMYD2	2.0383	SET and MYND domain containing 2	Histone modification write	Histone methylation	#	H3K4, H3K36
TSSK6	2.02709	testis-specific serine kinase 6	Histone modification write	Histone phosphorylation	#	H1, H2A, H2AX, H3
EXOSC4	2.02255	exosome component 4	Scaffold protein, RNA modification	RNA degradation	RNA exosome	#
PRDM12	2.00804	PR domain containing 12	Histone modification write cofactor	Histone methylation	#	H3K9

## Sheet: EpiFactors
HGNC approved symbol	HGNC approved name	function	modification	protein complex	target entity
A1CF	APOBEC1 complementation factor	RNA modification	RNA deamination	APOB_mRNA_editosome	mRNA, mC
ACTB	actin, beta	Chromatin remodeling cofactor	#	BAF, nBAF, npBAF, PBAF, SWI/SNF-like EPAFB, bBAF, SWI/SNF BRM-BRG1, NuA4, NuA4-related complex	#
ACTL6A	actin-like 6A	Chromatin remodeling cofactor	#	BAF, npBAF, PBAF, SWI/SNF_Brg1(I), SWI/SNF_Brg1(II), SWI/SNF_Brm, SWI/SNF-like_EPAFa, WINAC, SWI/SNF-like EPAFB, SWI/SNF BRM-BRG1, Ino80, NuA4, NuA4-related complex, SRCAP	#
ACTL6B	actin-like 6B	Chromatin remodeling cofactor	#	BAF, nBAF, PBAF, SWI/SNF_Brg1(I), SWI/SNF_Brg1(II), SWI/SNF_Brm, SWI/SNF BRM-BRG1	#
ACTR3B	ARP3 actin-related protein 3 homolog B (yeast)	Chromatin remodeling	#	#	H2A, H3, H4
ACTR5	ARP5 actin-related protein 5 homolog (yeast)	Chromatin remodeling	#	Ino80	#
ACTR6	ARP6 actin-related protein 6 homolog (yeast)	Chromatin remodeling cofactor	#	SRCAP	#
ACTR8	ARP8 actin-related protein 8 homolog (yeast)	Histone modification read	#	Ino80	#
ADNP	activity-dependent neuroprotector homeobox	Chromatin remodeling cofactor	#	#	#
AEBP2	AE binding protein 2	Histone modification write cofactor	Histone methylation	PRC2	#
AICDA	activation-induced cytidine deaminase	DNA modification	DNA demethylation	APOB_mRNA_editosome	ssDNA, hmC
AIRE	autoimmune regulator	Histone modification read, TF	#	#	H3K4, H3K4me3, DNA motif
ALKBH1	alkB, alkylation repair homolog 1 (E. coli)	Histone modification	#	#	H2A
ANKRD32	ankyrin repeat domain 32	Histone modification read	#	#	H2AXS139
ANP32A	acidic (leucine-rich) nuclear phosphoprotein 32 family, member A	Chromatin remodeling cofactor	#	#	#
ANP32B	acidic (leucine-rich) nuclear phosphoprotein 32 family, member B	Histone chaperone	#	#	H3, H4
ANP32E	acidic (leucine-rich) nuclear phosphoprotein 32 family, member E	Histone chaperone, Histone modification read	#	SWR	H2A.Z
APBB1	amyloid beta (A4) precursor protein-binding, family B, member 1 (Fe65)	Histone modification	#	#	H2AX
APEX1	APEX nuclease (multifunctional DNA repair enzyme) 1	DNA modification cofactor	DNA demethylation	#	#
APOBEC1	apolipoprotein B mRNA editing enzyme, catalytic polypeptide 1	DNA modification, RNA modification	DNA demethylation, mRNA editing	APOB_mRNA_editosome	ssDNA, mRNA, mC
APOBEC2	apolipoprotein B mRNA editing enzyme, catalytic polypeptide-like 2	DNA modification, RNA modification	DNA demethylation, mRNA editing	#	ssDNA, mRNA, mC
APOBEC3A	apolipoprotein B mRNA editing enzyme, catalytic polypeptide-like 3A	DNA modification, RNA modification	DNA demethylation, mRNA editing	#	ssDNA, mRNA, mC
APOBEC3B	apolipoprotein B mRNA editing enzyme, catalytic polypeptide-like 3B	DNA modification, RNA modification	DNA demethylation, mRNA editing	#	ssDNA, mRNA, mC
APOBEC3C	apolipoprotein B mRNA editing enzyme, catalytic polypeptide-like 3C	DNA modification, RNA modification	DNA demethylation, mRNA editing	#	ssDNA, mRNA, mC
APOBEC3D	apolipoprotein B mRNA editing enzyme, catalytic polypeptide-like 3D	DNA modification, RNA modification	DNA demethylation, mRNA editing	#	ssDNA, mRNA, mC
APOBEC3F	apolipoprotein B mRNA editing enzyme, catalytic polypeptide-like 3F	DNA modification, RNA modification	DNA demethylation, mRNA editing	APOB_mRNA_editosome	ssDNA, mRNA, mC
APOBEC3G	apolipoprotein B mRNA editing enzyme, catalytic polypeptide-like 3G	DNA modification, RNA modification	DNA demethylation, mRNA editing	APOB_mRNA_editosome	ssDNA, mRNA, mC
APOBEC3H	apolipoprotein B mRNA editing enzyme, catalytic polypeptide-like 3H	DNA modification, RNA modification	DNA demethylation, mRNA editing	APOB_mRNA_editosome	ssDNA, mRNA, mC
ARID1A	AT rich interactive domain 1A (SWI-like)	Chromatin remodeling cofactor	#	BAF, nBAF, npBAF, PBAF, SWI/SNF_Brg1(I), SWI/SNF_Brg1(II), SWI/SNF_Brm, WINAC, bBAF, SWI/SNF BRM-BRG1	DNA motif
ARID1B	AT rich interactive domain 1B (SWI1-like)	Histone modification write	Histone ubiquitination	BAF, nBAF, npBAF, PBAF, SWI/SNF-like_EPAFa, SWI/SNF-like EPAFB, SWI/SNF BRM-BRG1	H2BK120, DNA motif
ARID2	AT rich interactive domain 2 (ARID, RFX-like)	Chromatin remodeling cofactor	#	PBAF	DNA motif
ARID4A	AT rich interactive domain 4A (RBP1-like)	Histone modification write cofactor	Histone acetylation	mSin3A	DNA motif
ARID4B	AT rich interactive domain 4B (RBP1-like)	Histone modification write cofactor	Histone acetylation	mSin3A	DNA motif
ARNTL	aryl hydrocarbon receptor nuclear translocator-like	Histone modification write cofactor, TF	TF activator	#	#
ARRB1	arrestin, beta 1	Histone modification	#	#	#
ASF1A	anti-silencing function 1A histone chaperone	Histone chaperone	#	#	H3, H4
ASF1B	anti-silencing function 1B histone chaperone	Histone chaperone	#	#	H3, H4
ASH1L	ash1 (absent, small, or homeotic)-like (Drosophila)	Histone modification write	Histone methylation	#	H3K36
ASH2L	ash2 (absent, small, or homeotic)-like (Drosophila)	Histone modification write cofactor	Histone methylation	COMPASS, Menin-associated_HMT, MLL-HCF, CHD8, MLL2/3, COMPASS-like MLL1,2, MLL4/WBP7, COMPASS-like MLL3,4	#
ASXL1	additional sex combs like transcriptional regulator 1	Histone modification erase, Polycomb group (PcG) protein	Histone deubiquitination	PR-DUB	H2AK119
ASXL2	additional sex combs like transcriptional regulator 2	Histone modification read	#	#	H3K4, H3K9
ASXL3	additional sex combs like transcriptional regulator 3	Scaffold protein, Polycomb group (PcG) protein	#	#	#
ATAD2	ATPase family, AAA domain containing 2	Chromatin remodeling	#	#	#
ATAD2B	ATPase family, AAA domain containing 2B	Histone modification read	#	#	H1.4, H2A, H2B, H3 and H4
ATF2	activating transcription factor 2	Histone modification write, TF	Histone acetylation, TF activator	#	H2B, H4, DNA motif
ATF7IP	activating transcription factor 7 interacting protein	Histone modification write cofactor	Histone methylation	#	#
ATM	ATM serine/threonine kinase	Histone modification write	Histone phosphorylation	#	H2AXS139
ATN1	atrophin 1	Histone modification erase cofactor	#	#	#
ATR	ATR serine/threonine kinase	Histone modification write	Histone phosphorylation	#	H2AX
ATRX	alpha thalassemia/mental retardation syndrome X-linked	Chromatin remodeling	#	#	H3K9me2, H3K9me3, H3K4
ATXN7	ataxin 7	Histone modification write cofactor	Histone acetylation	SAGA	#
ATXN7L3	ataxin 7-like 3	Histone modification erase cofactor	Histone deubiquitination	SAGA	#
AURKA	aurora kinase A	Histone modification write	Histone phosphorylation	#	H3
AURKB	aurora kinase B	Histone modification write	Histone phosphorylation	#	H3S10, H3S28
AURKC	aurora kinase C	Histone modification write	Histone phosphorylation	#	H3S10, H3S28
BABAM1	BRISC and BRCA1 A complex member 1	Histone modification erase cofactor	Histone deubiquitination	BRISC, BRCA1-A	#
BAHD1	bromo adjacent homology domain containing 1	Chromatin remodeling	#	#	H3K27me3
BANP	BTG3 associated nuclear protein	Histone modification write	Histone acetylation	#	H3K9, H4K8
BAP1	BRCA1 associated protein-1 (ubiquitin carboxy-terminal hydrolase)	Histone modification erase, Polycomb group (PcG) protein	Histone deubiquitination	PR-DUB	H2AK119ub1
BARD1	BRCA1 associated RING domain 1	Histone modification write	Histone ubiquitination	BRCC, BRCA1-A	H2AX, H2A, H2B, H3, H4
BAZ1A	bromodomain adjacent to zinc finger domain, 1A	Histone chaperone	#	ACF, CHRAC	#
BAZ1B	bromodomain adjacent to zinc finger domain, 1B	Histone modification write	Histone phosphorylation	B-WICH, WINAC	H2AXT142, H3
BAZ2A	bromodomain adjacent to zinc finger domain, 2A	Chromatin remodeling, Histone modification erase	Histone deacetylation	NoRC	H4K16ac, DNA motif
BAZ2B	bromodomain adjacent to zinc finger domain, 2B	Histone modification read	#	#	H1.4ac, H2Aac, H2Bac, H3ac, H4Kac
BCOR	BCL6 corepressor	Polycomb group (PcG) protein	#	BCOR	#
BCORL1	BCL6 corepressor-like 1	Histone modification erase cofactor	Histone deacetylation	BCOR	H3K36me2
BMI1	BMI1 proto-oncogene, polycomb ring finger	Polycomb group (PcG) protein	#	PRC1	#
BPTF	bromodomain PHD finger transcription factor	Chromatin remodeling	#	NuRF	#
BRCA1	breast cancer 1, early onset	Histone modification write cofactor, TF	Histone acetylation, Histone methylation, Histone ubiquitination, TF activator, TF repressor	BRCC, BRCA1-A	DNA motif
BRCA2	breast cancer 2, early onset	Histone modification write	Histone acetylation	BRCC	H3, H4, ssDNA
BRCC3	BRCA1/BRCA2-containing complex, subunit 3	Histone modification erase	Histone deubiquitination	BRISC, BRCA1-A	H2AK63, H2AXK63
BRD1	bromodomain containing 1	Histone modification read	#	MOZ/MORF	H3K36me3, H3
BRD2	bromodomain containing 2	Histone modification read	#	#	H3K9me2, H3K14me2, H4K5ac, H4K12ac
BRD3	bromodomain containing 3	Histone modification read	#	#	H3K9me2, H3K14me2, H4K5ac, H4K12ac
BRD4	bromodomain containing 4	Histone modification read	#	#	H3K9, H3K14, H4K5, H4K12
BRD7	bromodomain containing 7	Histone modification read	#	SWI/SNF BRM-BRG1	H3K9ac, H3K14ac, H3K8ac
BRD8	bromodomain containing 8	Histone modification read	#	SWR, NuA4, NuA4-related complex	#
BRD9	bromodomain containing 9	Histone modification read	#	SWI/SNF BRM-BRG1	H3
BRDT	bromodomain, testis-specific	Histone modification read	#	#	H4K5ac, H4K8ac
BRE	brain and reproductive organ-expressed (TNFRSF1A modulator)	Histone modification write cofactor	Histone ubiquitination	BRISC, BRCC, BRCA1-A	#
BRMS1	breast cancer metastasis suppressor 1	Chromatin remodeling	#	mSin3A	#
BRMS1L	breast cancer metastasis-suppressor 1-like	Histone modification erase	Histone deacetylation	mSin3A	#
BRPF1	bromodomain and PHD finger containing, 1	Histone modification read	#	MOZ/MORF	H3K36me3
BRPF3	bromodomain and PHD finger containing, 3	Histone modification write cofactor	Histone acetylation	MOZ/MORF	#
BRWD1	bromodomain and WD repeat domain containing 1	Histone modification read	#	#	H3
BRWD3	bromodomain and WD repeat domain containing 3	Histone modification read	#	#	H3
BUB1	BUB1 mitotic checkpoint serine/threonine kinase	Histone modification write	Histone phosphorylation	#	H2AS121
C11orf30	chromosome 11 open reading frame 30	Histone modification write cofactor	Histone methylation	#	#
C14orf169	#	Histone modification erase	Histone methylation	#	H3K4me3, H3K4me1, H3K36me2
C17orf49	chromosome 17 open reading frame 49	Histone modification read	#	CHD8, MLL2/3, MLL4/WBP7	H3K4me3
CARM1	coactivator-associated arginine methyltransferase 1	Histone modification write	Histone methylation	#	H3R17
CBX1	chromobox homolog 1	Histone modification read	#	#	H3K9me3, H3K27me3
CBX2	chromobox homolog 2	Histone modification read	#	PRC1	H3K9me3, H3K27me3
CBX3	chromobox homolog 3	Histone modification read	#	RING2-L3MBTL2, L3MBTL1	H3K9me3
CBX4	chromobox homolog 4	Histone modification read	#	PRC1	H3K9me3
CBX5	chromobox homolog 5	Histone modification read	#	#	H3K9me, H3K27me3
CBX6	chromobox homolog 6	Histone modification read	#	PRC1	H3K9me3, H3K27me3
CBX7	chromobox homolog 7	Histone modification read	#	PRC1	H3K9me3, H3K27me3
CBX8	chromobox homolog 8	Histone modification read	#	PRC1	H3K9me3, H3K27me3
CCDC101	coiled-coil domain containing 101	Histone modification read	#	ATAC	H3K4me, H3K4me3
CDC6	cell division cycle 6	Chromatin remodeling	#	#	#
CDC73	cell division cycle 73	Histone modification write cofactor	Histone methylation	#	#
CDK1	cyclin-dependent kinase 1	Histone modification write	Histone phosphorylation	#	H1
CDK17	cyclin-dependent kinase 17	Histone modification write	Histone phosphorylation	#	H1
CDK2	cyclin-dependent kinase 2	Histone modification write	Histone phosphorylation	#	H1S, H1T
CDK3	cyclin-dependent kinase 3	Histone modification write	Histone phosphorylation	#	H1
CDK5	cyclin-dependent kinase 5	Histone modification write	Histone phosphorylation	#	H1
CDK7	cyclin-dependent kinase 7	Histone modification write	Histone phosphorylation	#	H1
CDK9	cyclin-dependent kinase 9	Histone modification cofactor	#	#	#
CDY1	chromodomain protein, Y-linked, 1	Histone modification write	Histone acetylation	#	H4
CDY1B	chromodomain protein, Y-linked, 1B	Histone modification write	Histone acetylation	#	H4
CDY2A	chromodomain protein, Y-linked, 2A	Histone modification write	Histone acetylation	#	#
CDY2B	chromodomain protein, Y-linked, 2B	Histone modification write	Histone acetylation	#	#
CDYL	chromodomain protein, Y-like	Histone modification write	Histone acetylation	#	H4
CDYL2	chromodomain protein, Y-like 2	Histone modification read	#	#	H3K9me3
CECR2	cat eye syndrome chromosome region, candidate 2	Histone modification read	#	CERF, CERF	H2A, H3
CENPC	centromere protein C	DNA modification	DNA methylation	#	C
CHAF1A	chromatin assembly factor 1, subunit A (p150)	Chromatin remodeling	#	CAF-1	H3, H4
CHAF1B	chromatin assembly factor 1, subunit B (p60)	Chromatin remodeling	#	WINAC, CAF-1	H3, H4
CHD1	chromodomain helicase DNA binding protein 1	Chromatin remodeling	#	#	#
CHD1L	chromodomain helicase DNA binding protein 1-like	Chromatin remodeling	#	#	#
CHD2	chromodomain helicase DNA binding protein 2	Chromatin remodeling	#	#	#
CHD3	chromodomain helicase DNA binding protein 3	Chromatin remodeling	#	NuRD	#
CHD4	chromodomain helicase DNA binding protein 4	Chromatin remodeling	#	NuRD	#
CHD5	chromodomain helicase DNA binding protein 5	Chromatin remodeling	#	#	H3K27me3, H3K4
CHD6	chromodomain helicase DNA binding protein 6	Chromatin remodeling	#	#	#
CHD7	chromodomain helicase DNA binding protein 7	Chromatin remodeling	#	#	#
CHD8	chromodomain helicase DNA binding protein 8	Chromatin remodeling	#	CHD8, MLL2/3, MLL4/WBP7	H1
CHD9	chromodomain helicase DNA binding protein 9	Chromatin remodeling	#	#	#
CHEK1	checkpoint kinase 1	Histone modification write	Histone phosphorylation	#	H3.1
CHRAC1	chromatin accessibility complex 1	Histone chaperone	#	CHRAC	#
CHTOP	chromatin target of PRMT1	#	#	#	#
CHUK	conserved helix-loop-helix ubiquitous kinase	Histone modification write	Histone phosphorylation	#	H3
CIR1	corepressor interacting with RBPJ, 1	Histone modification read	#	#	#
CIT	citron rho-interacting serine/threonine kinase	Histone modification write cofactor, Histone modification write cofactor	Histone methylation, Histone phosphorylation	#	H3K9
CLNS1A	chloride channel, nucleotide-sensitive, 1A	Histone modification write cofactor	Histone methylation	methylosome	#
CLOCK	clock circadian regulator	Histone modification write	Histone acetylation	#	H3, H4
CRB2	crumbs family member 2	Histone modification read	#	#	H4K20
CREBBP	CREB binding protein	Histone modification write	Histone acetylation	#	#
CSNK2A1	casein kinase 2, alpha 1 polypeptide	Histone modification	#	RING2-FBRS	#
CSRP2BP	CSRP2 binding protein	Histone modification write	Histone acetylation	ATAC	H4
CTBP1	C-terminal binding protein 1	Chromatin remodeling	#	LSD-CoREST	#
CTBP2	C-terminal binding protein 2	Histone modification write cofactor	Histone methylation	#	H3K9
CTCF	CCCTC-binding factor (zinc finger protein)	Chromatin remodeling, TF	TF activator	#	DNA motif
CTCFL	CCCTC-binding factor (zinc finger protein)-like	Chromatin remodeling	#	#	#
CTR9	CTR9, Paf1/RNA polymerase II complex component	Histone modification cofactor	#	#	H3K36
CUL1	cullin 1	Chromatin remodeling cofactor	#	#	H3K9me3, H3K36me3, H1.4K26me3
CUL2	cullin 2	Chromatin remodeling cofactor	#	#	HP1 (Heterochromatin protein 1)
CUL3	cullin 3	Histone modification write	Histone ubiquitination	#	MACROH2A
CUL4A	cullin 4A	Histone modification write	Histone ubiquitination	#	H3, H4
CUL4B	cullin 4B	Histone modification write	Histone ubiquitination	#	H3, H4
CUL5	cullin 5	DNA modification cofactor	DNA methylation	#	#
CXXC1	CXXC finger protein 1	Chromatin remodeling, TF	#	COMPASS	CG, DNA motif
DAPK3	death-associated protein kinase 3	Histone modification write	Histone phosphorylation	#	H3T11
DAXX	death-domain associated protein	#	#	#	H3.3
DDB1	damage-specific DNA binding protein 1, 127kDa	Histone modification write	Histone ubiquitination	#	H2A
DDB2	damage-specific DNA binding protein 2, 48kDa	Histone modification write cofactor	Histone ubiquitination	#	#
DDX21	DEAD (Asp-Glu-Ala-Asp) box helicase 21	RNA modification	#	B-WICH	#
DDX50	DEAD (Asp-Glu-Ala-Asp) box polypeptide 50	RNA modification	#	#	#
DEK	DEK proto-oncogene	Chromatin remodeling	#	B-WICH	H4
DMAP1	DNA methyltransferase 1 associated protein 1	Chromatin remodeling	#	NuA4, NuA4-related complex, SRCAP	#
DNAJC1	DnaJ (Hsp40) homolog, subfamily C, member 1	Histone modification write cofactor, Histone modification erase cofactor	Histone acetylation, Histone deacetylation	#	#
DNAJC2	DnaJ (Hsp40) homolog, subfamily C, member 2	Histone modification read	#	#	H2A
DND1	DND microRNA-mediated repression inhibitor 1	RNA modification	#	#	#
DNMT1	DNA (cytosine-5-)-methyltransferase 1	DNA modification	DNA methylation	#	dhC
DNMT3A	DNA (cytosine-5-)-methyltransferase 3 alpha	DNA modification	DNA methylation	#	dhC
DNMT3B	DNA (cytosine-5-)-methyltransferase 3 beta	DNA modification	DNA methylation	#	dhC
DNMT3L	DNA (cytosine-5-)-methyltransferase 3-like	Histone modification read	#	#	H3K4
DNTTIP2	deoxynucleotidyltransferase, terminal, interacting protein 2	Chromatin remodeling	#	#	H2A, H2B
DOT1L	DOT1-like histone H3K79 methyltransferase	Histone modification write	Histone methylation	#	H3K79
DPF1	D4, zinc and double PHD fingers family 1	Chromatin remodeling cofactor	#	nBAF, SWI/SNF BRM-BRG1	#
DPF2	D4, zinc and double PHD fingers family 2	Chromatin remodeling	#	SWI/SNF BRM-BRG1	#
DPF3	D4, zinc and double PHD fingers, family 3	Chromatin remodeling	#	BAF, nBAF, SWI/SNF BRM-BRG1	H3, H4
DPPA3	developmental pluripotency associated 3	Histone modification read	#	#	H3K9me2
DPY30	dpy-30 homolog (C. elegans)	Histone modification write cofactor	Histone methylation	COMPASS, Menin-associated_HMT, MLL-HCF, CHD8, MLL2/3, COMPASS-like MLL1,2, MLL4/WBP7, COMPASS-like MLL3,4	#
DR1	down-regulator of transcription 1, TBP-binding (negative cofactor 2)	Histone chaperone	#	ATAC	#
DTX3L	deltex 3 like, E3 ubiquitin ligase	Histone modification write	Histone ubiquitination	#	H4K91
DZIP3	DAZ interacting zinc finger protein 3	Histone modification write	Histone ubiquitination	#	H2AK119
E2F6	E2F transcription factor 6	TF	TF repressor	RING2-L3MBTL2, CHD8, MLL2/3, MLL4/WBP7	DNA motif
EED	embryonic ectoderm development	Polycomb group (PcG) protein	#	PRC2	#
EHMT1	euchromatic histone-lysine N-methyltransferase 1	Histone modification write	Histone methylation	#	H3K9
EHMT2	euchromatic histone-lysine N-methyltransferase 2	Histone modification write	Histone methylation	#	H3K9
EID1	EP300 interacting inhibitor of differentiation 1	Histone modification write cofactor	Histone acetylation	#	#
EID2	EP300 interacting inhibitor of differentiation 2	Histone modification write cofactor	Histone acetylation	#	#
EID2B	EP300 interacting inhibitor of differentiation 2B	Histone modification erase cofactor	Histone acetylation	#	#
ELP2	elongator acetyltransferase complex subunit 2	Histone modification write cofactor	Histone acetylation	Pol2 elongator	#
ELP3	elongator acetyltransferase complex subunit 3	Histone modification write	Histone acetylation	Pol2 elongator	H3, H4?
ELP4	elongator acetyltransferase complex subunit 4	Histone modification write cofactor	Histone acetylation	Pol2 elongator	#
ELP5	elongator acetyltransferase complex subunit 5	Histone modification write cofactor	Histone acetylation	Pol2 elongator	H3K14, H4K8
ELP6	elongator acetyltransferase complex subunit 6	Histone modification write cofactor	Histone acetylation	Pol2 elongator	#
ENY2	enhancer of yellow 2 homolog (Drosophila)	Histone modification erase cofactor	Histone ubiquitination	SAGA	#
EP300	E1A binding protein p300	Histone modification write	Histone acetylation	#	H2A, H2B, H3, H4
EP400	E1A binding protein p400	Chromatin remodeling, Histone modification write	Histone acetylation	SWR, NuA4, NuA4-related complex	#
EPC1	enhancer of polycomb homolog 1 (Drosophila)	Polycomb group (PcG) protein	#	NuA4, Piccolo_NuA4, NuA4-related complex	#
EPC2	enhancer of polycomb homolog 2 (Drosophila)	Chromatin remodeling	#	#	#
ERBB4	v-erb-b2 avian erythroblastic leukemia viral oncogene homolog 4	Histone modification cofactor	#	#	H3K9me3
ERCC6	excision repair cross-complementation group 6	Chromatin remodeling	#	B-WICH	#
EXOSC1	exosome component 1	Scaffold protein, RNA modification	RNA degradation	RNA exosome	#
EXOSC2	exosome component 2	Scaffold protein, RNA modification	RNA degradation	RNA exosome	#
EXOSC3	exosome component 3	Scaffold protein, RNA modification	RNA degradation	RNA exosome	#
EXOSC4	exosome component 4	Scaffold protein, RNA modification	RNA degradation	RNA exosome	#
EXOSC5	exosome component 5	Scaffold protein, RNA modification	RNA degradation	RNA exosome	#
EXOSC6	exosome component 6	Scaffold protein, RNA modification	RNA degradation	RNA exosome	#
EXOSC7	exosome component 7	Scaffold protein, RNA modification	RNA degradation	RNA exosome	#
EXOSC8	exosome component 8	Scaffold protein, RNA modification	RNA degradation	RNA exosome	#
EXOSC9	exosome component 9	Scaffold protein, RNA modification	RNA degradation	RNA exosome	#
EYA1	EYA transcriptional coactivator and phosphatase 1	Histone modification erase	Histone phosphorylation	#	H2AXT142
EYA2	EYA transcriptional coactivator and phosphatase 2	Histone modification erase	Histone phosphorylation	#	H2AXT142
EYA3	EYA transcriptional coactivator and phosphatase 3	Histone modification erase	Histone phosphorylation	#	H2AXT142
EYA4	EYA transcriptional coactivator and phosphatase 4	Histone modification erase	Histone phosphorylation	#	H2AXY142ph
EZH1	enhancer of zeste 1 polycomb repressive complex 2 subunit	Histone modification write, Polycomb group (PcG) protein	Histone methylation	PRC2	H3K27
EZH2	enhancer of zeste 2 polycomb repressive complex 2 subunit	Histone modification write, Polycomb group (PcG) protein	Histone methylation	PRC2	H3K27
FAM175A	family with sequence similarity 175, member A	Scaffold protein	#	BRCA1-A	#
FAM175B	family with sequence similarity 175, member B	Histone modification erase cofactor	Histone ubiquitination	BRISC	H2AK63
FBL	fibrillarin	Histone modification write	Histone methylation	#	H2AQ104
FBRS	fibrosin	Histone modification	#	RING2-FBRS	#
FBRSL1	fibrosin-like 1	Histone modification	#	RING2-FBRS	#
FOXA1	forkhead box A1	Chromatin remodeling, TF	#	#	DNA motif
FOXO1	forkhead box O1	TF	#	#	DNA motif, H3, H4
FOXP1	forkhead box P1	TF	#	#	DNA motif
FOXP2	forkhead box P2	TF	#	#	DNA motif
FOXP3	forkhead box P3	TF	#	#	DNA motif
FOXP4	forkhead box P4	TF	#	#	DNA motif
GADD45A	growth arrest and DNA-damage-inducible, alpha	Chromatin remodeling	#	#	H2A, H2B, H3, H4
GADD45B	growth arrest and DNA-damage-inducible, beta	Chromatin remodeling	#	#	H2A, H2B, H3, H4
GADD45G	growth arrest and DNA-damage-inducible, gamma	Chromatin remodeling	#	#	H2A, H2B, H3, H4
GATAD1	GATA zinc finger domain containing 1	Histone modification read	#	#	H3K4me3
GATAD2A	GATA zinc finger domain containing 2A	Histone modification read	#	NuRD	H2A, H2B, H3, H4
GATAD2B	GATA zinc finger domain containing 2B	Histone modification read	#	NuRD	H2A, H2B, H3, H4
GFI1	growth factor independent 1 transcription repressor	Chromatin remodeling	#	#	#
GFI1B	growth factor independent 1B transcription repressor	Histone modification cofactor	#	#	#
GLYR1	glyoxylate reductase 1 homolog (Arabidopsis)	Histone modification read	#	#	H3K4me3
GSE1	Gse1 coiled-coil protein	Histone modification erase	Histone acetylation	BHC, LSD-CoREST	#
GSG2	germ cell associated 2 (haspin)	Histone modification write	Histone phosphorylation	#	H3T3
GTF2I	general transcription factor IIi	TF	#	BHC	DNA motif
GTF3C4	general transcription factor IIIC, polypeptide 4, 90kDa	Histone modification write	Histone acetylation	#	H3
HAT1	histone acetyltransferase 1	Histone modification write	Histone acetylation	#	H4, H2A
HCFC1	host cell factor C1	Chromatin remodeling	#	NSL, COMPASS, MLL-HCF, CHD8, MLL2/3, COMPASS-like MLL1,2, MLL4/WBP7	#
HCFC2	host cell factor C2	Histone modification write cofactor, Histone modification write cofactor	Histone methylation, Histone acetylation	MLL-HCF, CHD8, MLL2/3, MLL4/WBP7	H3
HDAC1	histone deacetylase 1	Histone modification erase	Histone acetylation	SWI/SNF_Brm, NuRD, BHC, MeCP1, mSin3A, core HDAC, mSin3A-like complex, RING2-L3MBTL2, CREST-BRG1, LSD-CoREST	H3, H4
HDAC10	histone deacetylase 10	Histone modification erase	Histone acetylation	#	H2AKac, H2BKac, H3Kac, H4Kac
HDAC11	histone deacetylase 11	Histone modification erase	Histone acetylation	#	H2AKac, H2BKac, H3Kac, H4Kac
HDAC2	histone deacetylase 2	Histone modification erase	Histone acetylation	SWI/SNF_Brg1(I), SWI/SNF_Brg1(II), SWI/SNF_Brm, NuRD, BHC, MeCP1, mSin3A, core HDAC, mSin3A-like complex, RING2-L3MBTL2, LSD-CoREST	H2AKac, H2BKac, H3Kac, H4Kac
HDAC3	histone deacetylase 3	Histone modification erase	Histone acetylation	#	H2AKac, H2BKac, H3Kac, H4Kac
HDAC4	histone deacetylase 4	Histone modification erase	Histone acetylation	#	H2AKac, H2BKac, H3Kac, H4Kac
HDAC5	histone deacetylase 5	Histone modification erase	Histone acetylation	#	H2AKac, H2BKac, H3Kac, H4Kac
HDAC6	histone deacetylase 6	Histone modification erase	Histone acetylation	#	H2AKac, H2BKac, H3Kac, H4Kac
HDAC7	histone deacetylase 7	Histone modification erase	Histone acetylation	#	H2AKac, H2BKac, H3Kac, H4Kac
HDAC8	histone deacetylase 8	Histone modification erase	Histone acetylation	#	H2AKac, H2BKac, H3Kac, H4Kac
HDAC9	histone deacetylase 9	Histone modification erase	Histone acetylation	#	H3Kac, H4Kac
HDGF	hepatoma-derived growth factor	Chromatin remodeling, TF	TF repressor	#	DNA motif
HDGFL2	HDGF like 2	Histone modification read	#	#	H3K79me3, H4K20me3, H3K36me3
HELLS	helicase, lymphoid-specific	Chromatin remodeling	#	#	#
HIF1AN	hypoxia inducible factor 1, alpha subunit inhibitor	Histone modification erase cofactor	Histone acetylation	#	#
HINFP	histone H4 transcription factor	Histone modification read, TF	TF activator, TF repressor	#	H4, DNA motif
HIRA	histone cell cycle regulator	Histone modification read	#	#	H2B, H4
HIRIP3	HIRA interacting protein 3	Histone modification read	#	#	H2A, H3
HJURP	Holliday junction recognition protein	Histone chaperone	#	#	H4
HLCS	holocarboxylase synthetase (biotin-(proprionyl-CoA-carboxylase (ATP-hydrolysing)) ligase)	Histone modification write	#	#	H1, H2A, H2B, H4
HLTF	helicase-like transcription factor	Chromatin remodeling cofactor	#	#	#
HMG20A	high mobility group 20A	Chromatin remodeling cofactor	#	LSD-CoREST	H3K4
HMG20B	high mobility group 20B	Chromatin remodeling	#	BHC, LSD-CoREST	#
HMGB1	high mobility group box 1	Chromatin remodeling	#	#	#
HMGN1	high mobility group nucleosome binding domain 1	Chromatin remodeling	#	#	H1
HMGN2	high mobility group nucleosomal binding domain 2	Chromatin remodeling	#	#	H1
HMGN3	high mobility group nucleosomal binding domain 3	Chromatin remodeling	#	#	H1
HMGN4	high mobility group nucleosomal binding domain 4	Chromatin remodeling	#	#	H1
HMGN5	high mobility group nucleosome binding domain 5	Chromatin remodeling	#	#	H1
HP1BP3	heterochromatin protein 1, binding protein 3	Chromatin remodeling	#	#	#
HR	hair growth associated	Histone modification erase	Histone methylation	#	H3K9me1, H3K9me2
HSPA1A	heat shock 70kDa protein 1A	Histone modification write cofactor, Histone modification write cofactor	Histone methylation, Histone acetylation	CHD8, MLL2/3, MLL4/WBP7	#
HSPA1B	heat shock 70kDa protein 1B	Histone modification write cofactor, Histone modification write cofactor	Histone methylation, Histone acetylation	CHD8, MLL2/3, MLL4/WBP7	#
HUWE1	HECT, UBA and WWE domain containing 1, E3 ubiquitin protein ligase	Histone modification write	Histone ubiquitination	#	H3K9
IKBKAP	inhibitor of kappa light polypeptide gene enhancer in B-cells, kinase complex-associated protein	Scaffold protein	#	Pol2 elongator	RNA
IKZF1	IKAROS family zinc finger 1 (Ikaros)	Chromatin remodeling, TF	#	#	DNA motif
IKZF3	IKAROS family zinc finger 3 (Aiolos)	TF	#	#	DNA motif
ING1	inhibitor of growth family, member 1	Histone modification read	#	#	H3K4me3
ING2	inhibitor of growth family, member 2	Histone modification read	#	mSin3A-like complex	H3K4me3
ING3	inhibitor of growth family, member 3	Chromatin remodeling, Histone modification write cofactor	Histone acetylation	SWR, NuA4, Piccolo_NuA4	H2A, H4
ING4	inhibitor of growth family, member 4	Histone modification read	#	HBO1	H3K4me3
ING5	inhibitor of growth family, member 5	Histone modification read	#	HBO1, MOZ/MORF	H3K4me3, H3K4me2
INO80	INO80 complex subunit	Chromatin remodeling	#	Ino80	#
INO80B	INO80 complex subunit B	Chromatin remodeling cofactor	#	Ino80	#
INO80C	INO80 complex subunit C	Chromatin remodeling cofactor	#	Ino80, CHD8, MLL2/3, MLL4/WBP7	#
INO80D	INO80 complex subunit D	Chromatin remodeling cofactor	#	Ino80	#
INO80E	INO80 complex subunit E	Chromatin remodeling cofactor	#	#	#
JADE1	jade family PHD finger 1	Histone modification write	Histone acetylation	HBO1	H3, H4
JADE2	jade family PHD finger 2	Histone modification write	Histone acetylation	HBO1	H3, H4
JADE3	jade family PHD finger 3	Histone modification write	Histone acetylation	HBO1	H3, H4
JAK2	Janus kinase 2	Histone modification write	Histone phosphorylation	#	H3T41
JARID2	jumonji, AT rich interactive domain 2	Histone modification write cofactor	Histone methylation	PRC2	H3K27, H3K9
JDP2	Jun dimerization protein 2	Chromatin remodeling, Histone modification erase cofactor	Histone acetylation	#	#
JMJD1C	jumonji domain containing 1C	Histone modification erase	Histone methylation	#	H3K9me
JMJD6	jumonji domain containing 6	Histone modification erase	Histone methylation	#	H3R2me, H4R3me
KANSL1	KAT8 regulatory NSL complex subunit 1	Histone modification write cofactor, Histone modification write cofactor	Histone methylation, Histone acetylation	NSL, CHD8, MLL2/3, MLL4/WBP7	H4
KANSL2	KAT8 regulatory NSL complex subunit 2	Histone modification write cofactor	Histone acetylation	NSL	H5
KANSL3	KAT8 regulatory NSL complex subunit 3	Histone modification write cofactor	Histone acetylation	NSL	H6
KAT2A	K(lysine) acetyltransferase 2A	Histone modification write	Histone acetylation	TFTC-HAT, SAGA, ATAC, STAGA	#
KAT2B	K(lysine) acetyltransferase 2B	Histone modification write	Histone acetylation	#	#
KAT5	K(lysine) acetyltransferase 5	Histone modification write	Histone acetylation	SWR, NuA4, Piccolo_NuA4	H2AK5, H3K14, H4K5,H4K8, H4K12, H4K16
KAT6A	K(lysine) acetyltransferase 6A	Histone modification write	Histone acetylation	MOZ/MORF	H3, H4
KAT6B	K(lysine) acetyltransferase 6B	Histone modification write	Histone acetylation	MOZ/MORF	H3
KAT7	K(lysine) acetyltransferase 7	Histone modification write	Histone acetylation	HBO1	H4
KAT8	K(lysine) acetyltransferase 8	Histone modification write	Histone acetylation	NSL, CHD8, MLL2/3, COMPASS-like MLL1,2, MLL4/WBP7	H2A, H3, H4
KDM1A	lysine (K)-specific demethylase 1A	Histone modification erase	Histone methylation	NuRD, BHC, SCL	H3K4me1, H3K4me2, H3K9me
KDM1B	lysine (K)-specific demethylase 1B	Histone modification erase	Histone methylation	#	H3K4me1, H3K4me2
KDM2A	lysine (K)-specific demethylase 2A	Histone modification erase	Histone methylation	#	H3K36me2
KDM2B	lysine (K)-specific demethylase 2B	Histone modification erase	Histone methylation	BCOR	H3K4me3, H3K36me2
KDM3A	lysine (K)-specific demethylase 3A	Histone modification erase	Histone methylation	#	H3K9me1, H3K9me2
KDM3B	lysine (K)-specific demethylase 3B	Histone modification erase	Histone methylation	#	H3K9me1, H3K9me2
KDM4A	lysine (K)-specific demethylase 4A	Histone modification erase	Histone methylation	#	H3K4me3, H3K36me3
KDM4B	lysine (K)-specific demethylase 4B	Histone modification erase	Histone methylation	#	H3K9me3
KDM4C	lysine (K)-specific demethylase 4C	Histone modification erase	Histone methylation	#	H3K9me3, H3K36me3
KDM4D	lysine (K)-specific demethylase 4D	Histone modification erase	Histone methylation	#	H3K9me3
KDM4E	lysine (K)-specific demethylase 4E	Histone modification erase	Histone methylation	#	H3K9me2, H3K9me3
KDM5A	lysine (K)-specific demethylase 5A	Histone modification erase	Histone methylation	#	H3K4me3
KDM5B	lysine (K)-specific demethylase 5B	Histone modification erase	Histone methylation	#	H3K4me3
KDM5C	lysine (K)-specific demethylase 5C	Histone modification erase	Histone methylation	#	H3K4me3
KDM5D	lysine (K)-specific demethylase 5D	Histone modification erase	Histone methylation	#	H3K4me3, H3K4me2
KDM6A	lysine (K)-specific demethylase 6A	Histone modification erase	Histone methylation	CHD8, MLL2/3, MLL4/WBP7, COMPASS-like MLL3,4	H3K27me2. H3K27me3
KDM6B	lysine (K)-specific demethylase 6B	Histone modification erase	Histone methylation	#	H3K27me2. H3K27me4
KDM7A	lysine (K)-specific demethylase 7A	Histone modification erase	Histone methylation	#	H3K9me2, H3K27me2, H4K20me1
KDM8	lysine (K)-specific demethylase 8	Histone modification erase	Histone methylation	#	H3K36me2
KEAP1	kelch-like ECH-associated protein 1	Chromatin remodeling	#	#	#
KMT2A	lysine (K)-specific methyltransferase 2A	Histone modification write	Histone methylation	MLL-HCF, CHD8, COMPASS-like MLL1,2	H3K4
KMT2B	lysine (K)-specific methyltransferase 2B	Histone modification write	Histone methylation	Menin-associated_HMT, MLL2/3, COMPASS-like MLL3,4	H3K4
KMT2C	lysine (K)-specific methyltransferase 2C	Histone modification write	Histone methylation	MLL2/3, COMPASS-like MLL3,4	H3K4
KMT2D	lysine (K)-specific methyltransferase 2D	Histone modification write	Histone methylation	COMPASS-like MLL1,2, MLL4/WBP7, COMPASS-like MLL3,4	H3K4
KMT2E	lysine (K)-specific methyltransferase 2E	Histone modification write	Histone methylation	#	H3K4
L3MBTL1	l(3)mbt-like 1 (Drosophila)	Histone modification read	#	L3MBTL1	H1BK26, H4K20
L3MBTL2	l(3)mbt-like 2 (Drosophila)	Histone modification read	#	RING2-L3MBTL2	H3K4, H3K9, H3K27, H4K20
L3MBTL3	l(3)mbt-like 3 (Drosophila)	Histone modification read	#	#	H4K20me
L3MBTL4	l(3)mbt-like 4 (Drosophila)	Histone modification read	#	#	HKme
LAS1L	LAS1-like (S. cerevisiae)	Histone modification write cofactor, Histone modification write cofactor	Histone methylation, Histone acetylation	CHD8, MLL2/3, MLL4/WBP7	H3K4, H3,H4,H2A
LBR	lamin B receptor	#	#	#	#
LEO1	Leo1, Paf1/RNA polymerase II complex component, homolog (S. cerevisiae)	Histone modification write cofactor	Histone ubiquitination	#	#
LRWD1	leucine-rich repeats and WD repeat domain containing 1	Chromatin remodeling	#	#	H3K9me3, H3K27me3
MAP3K7	mitogen-activated protein kinase kinase kinase 7	Histone modification write	#	#	#
MAPKAPK3	mitogen-activated protein kinase-activated protein kinase 3	Chromatin remodeling	#	#	#
MASTL	microtubule associated serine/threonine kinase-like	Histone modification write	Histone phosphorylation	#	H1, H3
MAX	MYC associated factor X	Histone modification write cofactor, TF	Histone methylation, Histone acetylation, TF activator, TF repressor	CHD8, MLL2/3, MLL4/WBP7	DNA motif
MAZ	MYC-associated zinc finger protein (purine-binding transcription factor)	Chromatin remodeling	#	#	#
MBD1	methyl-CpG binding domain protein 1	Histone modification write cofactor, TF	Histone methylation, TF repressor	#	mCG, DNA motif
MBD2	methyl-CpG binding domain protein 2	Histone modification write cofactor, Histone modification erase cofactor, TF	Histone methylation, Histone acetylation, TF repressor	NuRD, MeCP1	mCG, DNA motif
MBD3	methyl-CpG binding domain protein 3	Histone modification erase cofactor	Histone acetylation	NuRD	#
MBD4	methyl-CpG binding domain protein 4	DNA modification	#	#	G:T, G:U
MBD5	methyl-CpG binding domain protein 5	Chromatin remodeling	#	#	#
MBD6	methyl-CpG binding domain protein 6	Chromatin remodeling	#	#	#
MBIP	MAP3K12 binding inhibitory protein 1	Histone modification write cofactor	Histone acetylation	ATAC	#
MBTD1	mbt domain containing 1	Polycomb group (PcG) protein	#	#	H4K20me1, H4K20me2
MCRS1	microspherule protein 1	Histone modification write	Histone acetylation	Ino80, NSL, CHD8, MLL2/3, MLL4/WBP7	H4K5, H4K8, H4K16
MDC1	mediator of DNA-damage checkpoint 1	Histone modification read	#	#	H2AX
MEAF6	MYST/Esa1-associated factor 6	Histone modification write cofactor	Histone acetylation	HBO1, NuA4, MOZ/MORF	H2A, H3K14, H4K5, H4K8, H4K12
MECP2	methyl CpG binding protein 2	Histone modification write cofactor, Histone modification write cofactor, TF	Histone methylation, Histone acetylation, TF repressor	#	mCG, DNA motif
MEN1	multiple endocrine neoplasia I	Histone modification write cofactor	Histone methylation	Menin-associated_HMT, MLL-HCF, CHD8, MLL2/3, COMPASS-like MLL1,2, MLL4/WBP7	H3K4
MGA	MGA, MAX dimerization protein	Histone modification write cofactor, TF	Histone methylation, Histone acetylation, TF activator, TF repressor	RING2-L3MBTL2, CHD8, MLL2/3, MLL4/WBP7	DNA motif
MGEA5	meningioma expressed antigen 5 (hyaluronidase)	Histone modification write	Histone acetylation	#	H3K14, H4K8
MINA	MYC induced nuclear antigen	Histone modification erase	Histone methylation	#	H3K9me3
MLLT1	myeloid/lymphoid or mixed-lineage leukemia (trithorax homolog, Drosophila); translocated to, 1	Chromatin remodeling cofactor	#	SWI/SNF-like_EPAFa, SWI/SNF-like EPAFB	#
MLLT10	myeloid/lymphoid or mixed-lineage leukemia (trithorax homolog, Drosophila); translocated to, 10	Histone modification write cofactor	Histone methylation	#	H3K79
MLLT6	myeloid/lymphoid or mixed-lineage leukemia (trithorax homolog, Drosophila); translocated to, 6	Histone modification write cofactor	Histone methylation	#	H3K79
MORF4L1	mortality factor 4 like 1	Histone modification read	#	NuA4	H4
MORF4L2	mortality factor 4 like 2	Histone modification erase cofactor	Histone acetylation	NuA4	#
MOV10	Mov10 RISC complex RNA helicase	#	#	#	#
MPHOSPH8	M-phase phosphoprotein 8	Histone modification read	#	#	H3K9me3, H3K9me2
MRGBP	MRG/MORF4L binding protein	Histone modification write cofactor	Histone acetylation	NuA4	#
MSH6	mutS homolog 6	Histone modification read	#	#	H3K36me3
MSL1	male-specific lethal 1 homolog (Drosophila)	Histone modification write	Histone ubiquitination	#	H2BK34
MSL2	male-specific lethal 2 homolog (Drosophila)	Histone modification write	Histone ubiquitination	#	H2BK34
MSL3	male-specific lethal 3 homolog (Drosophila)	Histone modification read	#	#	H4K20me1
MST1	macrophage stimulating 1 (hepatocyte growth factor-like)	Histone modification	#	#	#
MTA1	metastasis associated 1	Chromatin remodeling cofactor	#	NuRD	#
MTA2	metastasis associated 1 family, member 2	Histone modification erase cofactor	Histone acetylation	NuRD	#
MTA3	metastasis associated 1 family, member 3	Chromatin remodeling cofactor	#	NuRD	#
MTF2	metal response element binding transcription factor 2	Polycomb group (PcG) protein	#	PRC2	H3K36me3
MUM1	melanoma associated antigen (mutated) 1	Histone modification read	#	#	H3K36me, K3K79me, H4K20me
MYBBP1A	MYB binding protein (P160) 1a	Chromatin remodeling cofactor	#	B-WICH	#
MYO1C	myosin IC	Chromatin remodeling cofactor	#	B-WICH	#
MYSM1	Myb-like, SWIRM and MPN domains 1	Histone modification erase	Histone ubiquitination	#	H2Aub
NAA60	N(alpha)-acetyltransferase 60, NatF catalytic subunit	Histone modification write	Histone acetylation	#	H4K20, H4K79, H4K91
NAP1L1	nucleosome assembly protein 1-like 1	Histone chaperone	#	#	#
NAP1L2	nucleosome assembly protein 1-like 2	Histone modification cofactor	#	#	H3, H4
NAP1L4	nucleosome assembly protein 1-like 4	Histone modification cofactor	#	#	H3, H4
NASP	nuclear autoantigenic sperm protein (histone-binding)	Chromatin remodeling	#	#	H1
NAT10	N-acetyltransferase 10 (GCN5-related)	Histone modification write	Histone acetylation	#	#
NBN	nibrin	Chromatin remodeling	#	#	H2AX
NCL	nucleolin	Histone chaperone	#	#	DNA motif, RNA motif
NCOA1	nuclear receptor coactivator 1	Histone modification write	Histone acetylation	#	H3, H4
NCOA2	nuclear receptor coactivator 2	Chromatin remodeling cofactor	#	#	#
NCOA3	nuclear receptor coactivator 3	Histone modification write	Histone acetylation	#	#
NCOA6	nuclear receptor coactivator 6	Histone modification write cofactor	Histone methylation	CHD8, MLL2/3, COMPASS-like MLL3,4	#
NCOR1	nuclear receptor corepressor 1	Histone modification erase cofactor	Histone acetylation	#	#
NCOR2	nuclear receptor corepressor 2	Histone modification erase cofactor	Histone acetylation	#	#
NEK6	NIMA-related kinase 6	Histone modification write	Histone phosphorylation	#	H1, H3
NEK9	NIMA-related kinase 9	Histone modification write	Histone phosphorylation	#	H1
NFRKB	nuclear factor related to kappaB binding protein	Chromatin remodeling cofactor, TF	#	Ino80	DNA motif
NFYB	nuclear transcription factor Y, beta	Chromatin remodeling, TF	TF activator	#	DNA motif
NFYC	nuclear transcription factor Y, gamma	Histone modification	#	#	#
NIPBL	Nipped-B homolog (Drosophila)	Histone modification erase cofactor	Histone acetylation	#	#
NOC2L	nucleolar complex associated 2 homolog (S. cerevisiae)	Chromatin remodeling, TF	TF repressor	#	H3
NPAS2	neuronal PAS domain protein 2	Chromatin remodeling, TF	TF activator	#	DNA motif
NPM1	nucleophosmin (nucleolar phosphoprotein B23, numatrin)	Histone chaperone	#	#	H3, H2B, H4
NPM2	nucleophosmin/nucleoplasmin 2	Histone chaperone	#	#	H2A, H2B
NSD1	nuclear receptor binding SET domain protein 1	Histone modification write	Histone methylation	#	H3K36, H4K20
NSL1	NSL1, MIS12 kinetochore complex component	Histone modification write cofactor	Histone acetylation	#	H4K16
OGT	O-linked N-acetylglucosamine (GlcNAc) transferase	Histone modification write	Histone GlcNAcylation	NSL	H2BS112
PADI1	peptidyl arginine deiminase, type I	Histone modification	Histone citrullination	#	H2AR, H3R, H4R
PADI2	peptidyl arginine deiminase, type II	Histone modification	Histone citrullination	#	H2AR, H3R, H4R
PADI3	peptidyl arginine deiminase, type III	Histone modification	Histone citrullination	#	H2AR, H3R, H4R
PADI4	peptidyl arginine deiminase, type IV	Histone modification	Histone citrullination	#	H2AR, H3R2, H3R8, H3R17, H3R26, H4R
PAF1	Paf1, RNA polymerase II associated factor, homolog (S. cerevisiae)	Histone modification write cofactor	Histone ubiquitination	#	H2, H3
PAGR1	PAXIP1 associated glutamate-rich protein 1	Histone modification write cofactor, Histone modification write cofactor	Histone methylation, Histone acetylation	CHD8, MLL2/3, MLL4/WBP7, COMPASS-like MLL3,4	#
PAK2	p21 protein (Cdc42/Rac)-activated kinase 2	Histone modification write	Histone phosphorylation	#	H4S47
PARG	poly (ADP-ribose) glycohydrolase	Chromatin remodeling	#	#	H3K9
PARP1	poly (ADP-ribose) polymerase 1	Chromatin remodeling	#	#	H1
PARP2	poly (ADP-ribose) polymerase 2	Chromatin remodeling cofactor	#	#	#
PARP3	poly (ADP-ribose) polymerase family, member 3	Polycomb group (PcG) protein	#	#	#
PAXIP1	PAX interacting (with transcription-activation domain) protein 1	Histone modification write cofactor	Histone methylation	CHD8, MLL2/3, MLL4/WBP7, COMPASS-like MLL3,4	H3K4
PBK	PDZ binding kinase	Histone modification write	Histone phosphorylation	#	H3S10
PBRM1	polybromo 1	Histone modification read	#	PBAF, SWI/SNF BRM-BRG1	H3
PCGF1	polycomb group ring finger 1	Polycomb group (PcG) protein	#	PRC1, BCOR	#
PCGF2	polycomb group ring finger 2	Polycomb group (PcG) protein	#	PRC1	#
PCGF3	polycomb group ring finger 3	Polycomb group (PcG) protein	#	PRC1, RING2-FBRS	#
PCGF5	polycomb group ring finger 5	Polycomb group (PcG) protein	#	PRC1, RING2-FBRS	#
PCGF6	polycomb group ring finger 6	Polycomb group (PcG) protein	#	PRC1, RING2-L3MBTL2	#
PCNA	proliferating cell nuclear antigen	Chromatin remodeling	#	#	H2A, H2B
PDP1	pyruvate dehyrogenase phosphatase catalytic subunit 1	Histone modification read	#	#	H4K20me3
PELP1	proline, glutamate and leucine rich protein 1	Histone modification read, Histone modification write cofactor	Histone methylation, Histone acetylation	CHD8, MLL2/3, MLL4/WBP7	H1, H3, H4
PHC1	polyhomeotic homolog 1 (Drosophila)	Polycomb group (PcG) protein	#	PRC1	#
PHC2	polyhomeotic homolog 2 (Drosophila)	Polycomb group (PcG) protein	#	PRC1	#
PHC3	polyhomeotic homolog 3 (Drosophila)	Polycomb group (PcG) protein	#	PRC1	#
PHF1	PHD finger protein 1	Polycomb group (PcG) protein	#	PRC2	#
PHF10	PHD finger protein 10	Chromatin remodeling	#	npBAF, SWI/SNF BRM-BRG1	#
PHF12	PHD finger protein 12	Histone modification erase cofactor	Histone acetylation	#	#
PHF13	PHD finger protein 13	Histone modification read	#	#	H3K4me3
PHF14	PHD finger protein 14	Histone modification read	#	#	H2A, H2B, H3
PHF19	PHD finger protein 19	Chromatin remodeling, Histone modification write cofactor	Histone acetylation	PRC2	#
PHF2	PHD finger protein 2	Histone modification erase	Histone methylation	#	H3K9me2
PHF20	PHD finger protein 20	Histone modification write	Histone acetylation	NSL, CHD8, MLL2/3, MLL4/WBP7	H4
PHF20L1	PHD finger protein 20-like 1	Histone modification read	#	#	H3K4me
PHF21A	PHD finger protein 21A	Histone modification erase cofactor	Histone methylation	BHC, LSD-CoREST	#
PHF8	PHD finger protein 8	Histone modification erase	Histone methylation	#	H3K9me1, H3K9me2, H3K27me2, H4K20me1, H3K36me2, H3K36me3, H3K4me3
PHIP	pleckstrin homology domain interacting protein	Histone modification read	#	#	H3
PIWIL4	piwi-like RNA-mediated gene silencing 4	Chromatin remodeling, Histone modification erase cofactor	Histone methylation	#	H3K9
PKM	pyruvate kinase, muscle	Histone modification write cofactor	Histone phosphorylation	#	H3S10, H3S28, H2BS32
PKN1	protein kinase N1	Histone modification write	Histone phosphorylation	#	H3T11
POGZ	pogo transposable element with ZNF domain	Histone modification read	Histone methylation	#	H3K9me3
POLE3	polymerase (DNA directed), epsilon 3, accessory subunit	Histone chaperone	#	CHRAC	#
PPARGC1A	peroxisome proliferator-activated receptor gamma, coactivator 1 alpha	Histone modification cofactor	#	#	#
PPM1G	protein phosphatase, Mg2+/Mn2+ dependent, 1G	Chromatin remodeling	#	#	#
PPP2CA	protein phosphatase 2, catalytic subunit, alpha isozyme	Histone modification write	Histone phosphorylation	#	H2AX
PPP4C	protein phosphatase 4, catalytic subunit	Histone modification erase	Histone phosphorylation	PPP4C-PPP4R2-PPP4R3A	H2AXS139ph
PPP4R2	protein phosphatase 4, regulatory subunit 2	Histone modification cofactor	#	PPP4C-PPP4R2-PPP4R3A	#
PRDM1	PR domain containing 1, with ZNF domain	Histone modification write cofactor	Histone methylation	#	H3K9
PRDM11	PR domain containing 11	Histone modification write	Histone methylation	#	#
PRDM12	PR domain containing 12	Histone modification write cofactor	Histone methylation	#	H3K9
PRDM13	PR domain containing 13	Histone modification write	Histone methylation	#	#
PRDM14	PR domain containing 14	DNA modification	DNA demethylation	#	mC
PRDM16	PR domain containing 16	Histone modification write cofactor, TF	Histone methylation, TF repressor	#	H3K9, DNA motif
PRDM2	PR domain containing 2, with ZNF domain	Histone modification write	Histone methylation	#	H3K9
PRDM4	PR domain containing 4	Histone modification write	Histone methylation	#	H4R3
PRDM5	PR domain containing 5	Histone modification write	Histone methylation	#	H3K9
PRDM6	PR domain containing 6	Histone modification write	Histone methylation	#	H3R2, H4K20
PRDM7	PR domain containing 7	Histone modification write	Histone methylation	#	#
PRDM8	PR domain containing 8	Histone modification write	Histone methylation	#	#
PRDM9	PR domain containing 9	Histone modification write	Histone methylation	#	H3K4
PRKAA1	protein kinase, AMP-activated, alpha 1 catalytic subunit	Histone modification write	Histone phosphorylation	#	H2BS36
PRKAA2	protein kinase, AMP-activated, alpha 2 catalytic subunit	Histone modification write	Histone phosphorylation	#	H2BS36
PRKAB1	protein kinase, AMP-activated, beta 1 non-catalytic subunit	Histone modification write cofactor	Histone phosphorylation	#	#
PRKAB2	protein kinase, AMP-activated, beta 2 non-catalytic subunit	Histone modification write cofactor	Histone phosphorylation	#	#
PRKAG1	protein kinase, AMP-activated, gamma 1 non-catalytic subunit	Histone modification write cofactor	Histone phosphorylation	#	#
PRKAG2	protein kinase, AMP-activated, gamma 2 non-catalytic subunit	Histone modification write cofactor	Histone phosphorylation	#	#
PRKAG3	protein kinase, AMP-activated, gamma 3 non-catalytic subunit	Histone modification write cofactor	Histone phosphorylation	#	#
PRKCA	protein kinase C, alpha	Histone modification write cofactor	Histone phosphorylation	#	H3
PRKCB	protein kinase C, beta	Histone modification write	Histone methylation	#	H3T6
PRKCD	protein kinase C, delta	Histone modification	#	#	#
PRKDC	protein kinase, DNA-activated, catalytic polypeptide	Histone modification write	Histone phosphorylation	#	H2AXS139, H2AFXS139
PRMT1	protein arginine methyltransferase 1	Histone modification write	Histone methylation	#	H4R3
PRMT2	protein arginine methyltransferase 2	Histone modification write	Histone methylation	#	H4
PRMT5	protein arginine methyltransferase 5	Histone modification write	Histone methylation	methylosome	H3R8, H4R3
PRMT6	protein arginine methyltransferase 6	Histone modification write	Histone methylation	#	H2AR3, H3R2, H4R4
PRMT7	protein arginine methyltransferase 7	Histone modification write	Histone methylation	#	H2A, H4R3
PRMT8	protein arginine methyltransferase 8	Histone modification write	Histone methylation	#	H4R
PRMT9	protein arginine methyltransferase 9	Histone modification write	Histone methylation	#	H4R3
PRPF31	pre-mRNA processing factor 31	Histone modification write cofactor, Histone modification write cofactor	Histone methylation, Histone acetylation	CHD8, MLL2/3, MLL4/WBP7	#
PRR14	proline rich 14	Histone modification write	Histone phosphorylation	#	H3K9me2, H3K9me3
PSIP1	PC4 and SFRS1 interacting protein 1	Chromatin remodeling	#	#	#
RAD51	RAD51 recombinase	Histone modification erase	Histone ubiquitination	BRCC	histone
RAD54B	RAD54 homolog B (S. cerevisiae)	Chromatin remodeling	#	#	#
RAD54L	RAD54-like (S. cerevisiae)	Chromatin remodeling	#	#	#
RAD54L2	RAD54-like 2 (S. cerevisiae)	Chromatin remodeling	#	#	#
RAG1	recombination activating gene 1	Histone modification write	Histone ubiquitination	#	H3.3K, DNA motif
RAG2	recombination activating gene 2	Histone modification read	#	#	H3K4me3
RAI1	retinoic acid induced 1	Chromatin remodeling	#	#	#
RARA	retinoic acid receptor, alpha	Histone modification write cofactor, TF	Histone methylation, TF activator, TF repressor	#	H3K4
RB1	retinoblastoma 1	Chromatin remodeling, Histone modification write	Histone ubiquitination	CREST-BRG1, L3MBTL1	#
RBBP4	retinoblastoma binding protein 4	Histone chaperone	#	NuRF, SWI/SNF_Brg1(I), SWI/SNF_Brg1(II), SWI/SNF_Brm, NuRD, mSin3A, core HDAC, mSin3A-like complex, PRC2, CAF-1	H4
RBBP5	retinoblastoma binding protein 5	Histone modification write cofactor	Histone methylation	COMPASS, Menin-associated_HMT, MLL-HCF, CHD8, MLL2/3, COMPASS-like MLL1,2, MLL4/WBP7, COMPASS-like MLL3,4	H3K4
RBBP7	retinoblastoma binding protein 7	Histone chaperone	#	NuRF, NuRD, mSin3A, core HDAC, mSin3A-like complex, PRC2	H4
RBX1	ring-box 1, E3 ubiquitin protein ligase	Histone modification write cofactor	Histone ubiquitination	#	H3, H4
RCC1	regulator of chromosome condensation 1	Chromatin remodeling	#	#	H2A, H2B
RCOR1	REST corepressor 1	Histone modification erase cofactor, Histone modification erase cofactor	Histone acetylation, Histone methylation	BHC, SCL, LSD-CoREST	#
RCOR3	REST corepressor 3	Histone modification erase cofactor	Histone acetylation	LSD-CoREST	#
REST	RE1-silencing transcription factor	Histone modification erase cofactor, TF	Histone acetylation, TF activator, TF repressor	#	DNA motif
RING1	ring finger protein 1	Histone modification write, Polycomb group (PcG) protein	Histone ubiquitination	PRC1, BCOR, RING2-L3MBTL2, RING2-FBRS	H2AK119
RLIM	ring finger protein, LIM domain interacting	Histone modification erase cofactor	Histone acetylation	#	#
RMI1	RecQ mediated genome instability 1	DNA modification	#	#	#
RNF168	ring finger protein 168, E3 ubiquitin protein ligase	Histone modification write	Histone ubiquitination	#	H2AK13, H2AK15, H2AXK13, H2AXK15
RNF2	ring finger protein 2	Histone modification write	Histone ubiquitination	PRC1, BCOR, RING2-L3MBTL2, RING2-FBRS, CHD8, MLL2/3, MLL4/WBP7	H2AK119
RNF20	ring finger protein 20, E3 ubiquitin protein ligase	Histone modification write	Histone ubiquitination	#	H2BK120
RNF40	ring finger protein 40, E3 ubiquitin protein ligase	Histone modification write cofactor	Histone ubiquitination	#	H2BK121
RNF8	ring finger protein 8, E3 ubiquitin protein ligase	Histone modification write	Histone ubiquitination	#	H2AK63, H2AXK63, H2AK48, H2AXK48
RPS6KA3	ribosomal protein S6 kinase, 90kDa, polypeptide 3	Histone modification write cofactor	Histone phosphorylation	#	H3S10
RPS6KA4	ribosomal protein S6 kinase, 90kDa, polypeptide 4	Histone modification write	Histone phosphorylation	#	H3S10, H3S28
RPS6KA5	ribosomal protein S6 kinase, 90kDa, polypeptide 5	Histone modification write	Histone phosphorylation	#	H2AS1, H3S10, H3S28
RRP8	ribosomal RNA processing 8, methyltransferase, homolog (yeast)	Histone modification cofactor	#	eNoSc	H3ac
RSF1	remodeling and spacing factor 1	Histone modification read	#	RSF	#
RUVBL1	RuvB-like AAA ATPase 1	Chromatin remodeling, Histone modification write	Histone phosphorylation	Ino80, SWR, NuA4, NuA4-related complex, CHD8, MLL2/3, MLL4/WBP7, SRCAP	#
RUVBL2	RuvB-like AAA ATPase 2	Chromatin remodeling cofactor	#	Ino80, SWR, NuA4, NuA4-related complex, CHD8, MLL2/3, MLL4/WBP7, SRCAP	#
RYBP	RING1 and YY1 binding protein	Polycomb group (PcG) protein	#	BCOR, RING2-L3MBTL2, RING2-FBRS	#
SAFB	scaffold attachment factor B	Chromatin remodeling	#	#	#
SAP130	Sin3A-associated protein, 130kDa	Histone modification erase cofactor	Histone acetylation	#	#
SAP18	Sin3A-associated protein, 18kDa	Histone modification erase cofactor	Histone acetylation	mSin3A	#
SAP25	Sin3A-associated protein, 25kDa	Histone modification erase cofactor	Histone acetylation	#	#
SAP30	Sin3A-associated protein, 30kDa	Histone modification erase cofactor	Histone acetylation	mSin3A, mSin3A-like complex	#
SAP30L	SAP30-like	Histone modification erase cofactor	Histone acetylation	#	#
SATB1	SATB homeobox 1	Chromatin remodeling cofactor	#	#	#
SATB2	SATB homeobox 2	Chromatin remodeling cofactor	#	#	#
SCMH1	sex comb on midleg homolog 1 (Drosophila)	Polycomb group (PcG) protein	#	PRC1	#
SCML2	sex comb on midleg-like 2 (Drosophila)	Polycomb group (PcG) protein	#	PRC1	#
SCML4	sex comb on midleg-like 4 (Drosophila)	Polycomb group (PcG) protein	#	#	#
SENP1	SUMO1/sentrin specific peptidase 1	Histone modification erase cofactor	Histone sumoylation	#	H4
SENP3	SUMO1/sentrin/SMT3 specific peptidase 3	Histone modification erase, Histone modification write cofactor	Histone sumoylation, Histone acetylation	CHD8, MLL2/3, MLL4/WBP7	H3
SET	SET nuclear proto-oncogene	Histone modification	#	#	#
SETD1A	SET domain containing 1A	Histone modification write	Histone methylation	COMPASS	H3K4
SETD1B	SET domain containing 1B	Histone modification write	Histone methylation	COMPASS	H3K4
SETD2	SET domain containing 2	Histone modification write	Histone methylation	#	H3K36me2
SETD3	SET domain containing 3	Histone modification write	Histone methylation	#	H3K36
SETD5	SET domain containing 5	Histone modification write	Histone methylation	#	#
SETD6	SET domain containing 6	Chromatin remodeling, Histone modification write	Histone methylation	#	#
SETD7	SET domain containing (lysine methyltransferase) 7	Histone modification write	Histone methylation	#	H3K4
SETD8	SET domain containing (lysine methyltransferase) 8	Histone modification write	Histone methylation	#	H4K20
SETDB1	SET domain, bifurcated 1	Histone modification write	Histone methylation	#	H3K9
SETDB2	SET domain, bifurcated 2	Histone modification write	Histone methylation	#	H3K9
SETMAR	SET domain and mariner transposase fusion gene	Histone modification write	Histone methylation	#	H3K4, H3K36
SF3B1	splicing factor 3b, subunit 1, 155kDa	RNA modification	#	B-WICH	#
SF3B3	splicing factor 3b, subunit 3, 130kDa	RNA modification	#	#	#
SFMBT1	Scm-like with four mbt domains 1	Polycomb group (PcG) protein	#	SCL	H4K20
SFMBT2	Scm-like with four mbt domains 2	Histone modification read, Polycomb group (PcG) protein, TF	TF repressor	#	H3K9me2, H3K9me3, H3K27me3, H4K20me2, H4K20me3
SFPQ	splicing factor proline/glutamine-rich	Chromatin remodeling cofactor, RNA modification, TF	TF repressor	#	#
SHPRH	SNF2 histone linker PHD RING helicase, E3 ubiquitin protein ligase	Histone modification write cofactor	Histone ubiquitination	#	#
SIN3A	SIN3 transcription regulator family member A	Histone modification erase cofactor, TF	Histone acetylation, TF activator, TF repressor	SWI/SNF_Brg1(I), SWI/SNF_Brm, mSin3A, mSin3A-like complex	DNA motif
SIN3B	SIN3 transcription regulator family member B	Histone modification erase cofactor, TF	Histone acetylation, TF repressor	mSin3A	DNA motif
SIRT1	sirtuin 1	Histone modification erase, Histone modification write cofactor	Histone acetylation, Histone methylation	eNoSc	H1K26ac, H3K9ac, H4K16ac
SIRT2	sirtuin 2	Histone modification erase, Histone modification write cofactor	Histone acetylation, Histone methylation	#	H3K18ac, H3K56ac, H4K16ac, H4K20me1
SIRT6	sirtuin 6	Histone modification erase	Histone acetylation	#	H3K9ac, H3K56ac
SIRT7	sirtuin 7	Histone modification erase	Histone acetylation	B-WICH	H3K18ac
SKP1	S-phase kinase-associated protein 1	Histone modification write cofactor	Histone ubiquitination	BCOR	#
SMARCA1	SWI/SNF related, matrix associated, actin dependent regulator of chromatin, subfamily a, member 1	Chromatin remodeling, Histone modification erase	Histone acetylation	NuRF, CERF, CERF	#
SMARCA2	SWI/SNF related, matrix associated, actin dependent regulator of chromatin, subfamily a, member 2	Histone modification read, TF	TF activator	BAF, nBAF, npBAF, WINAC, bBAF, SWI/SNF BRM-BRG1	H3, DNA motif
SMARCA4	SWI/SNF related, matrix associated, actin dependent regulator of chromatin, subfamily a, member 4	Histone modification read, TF	TF activator	BAF, nBAF, npBAF, PBAF, SWI/SNF_Brg1(I), SWI/SNF_Brg1(II), SWI/SNF_Brm, SWI/SNF-like_EPAFa, WINAC, SWI/SNF-like EPAFB, bBAF, SWI/SNF BRM-BRG1, CREST-BRG1	H3, H4
SMARCA5	SWI/SNF related, matrix associated, actin dependent regulator of chromatin, subfamily a, member 5	Chromatin remodeling	#	ACF, B-WICH, RSF, CHRAC, NoRC	#
SMARCAD1	SWI/SNF-related, matrix-associated actin-dependent regulator of chromatin, subfamily a, containing DEAD/H box 1	Chromatin remodeling	#	#	#
SMARCAL1	SWI/SNF related, matrix associated, actin dependent regulator of chromatin, subfamily a-like 1	Chromatin remodeling	#	#	#
SMARCB1	SWI/SNF related, matrix associated, actin dependent regulator of chromatin, subfamily b, member 1	Histone modification read	#	BAF, nBAF, npBAF, PBAF, SWI/SNF_Brg1(I), SWI/SNF_Brg1(II), SWI/SNF_Brm, SWI/SNF-like_EPAFa, WINAC, SWI/SNF-like EPAFB, bBAF, SWI/SNF BRM-BRG1	H3K56
SMARCC1	SWI/SNF related, matrix associated, actin dependent regulator of chromatin, subfamily c, member 1	Chromatin remodeling cofactor	#	BAF, nBAF, npBAF, PBAF, SWI/SNF_Brg1(I), SWI/SNF_Brg1(II), SWI/SNF_Brm, SWI/SNF-like_EPAFa, WINAC, SWI/SNF-like EPAFB, bBAF, SWI/SNF BRM-BRG1	#
SMARCC2	SWI/SNF related, matrix associated, actin dependent regulator of chromatin, subfamily c, member 2	Chromatin remodeling cofactor	#	BAF, nBAF, npBAF, PBAF, SWI/SNF_Brg1(I), SWI/SNF_Brg1(II), SWI/SNF_Brm, SWI/SNF-like_EPAFa, WINAC, SWI/SNF-like EPAFB, bBAF, SWI/SNF BRM-BRG1	#
SMARCD1	SWI/SNF related, matrix associated, actin dependent regulator of chromatin, subfamily d, member 1	Chromatin remodeling	#	BAF, nBAF, npBAF, PBAF, SWI/SNF_Brg1(I), SWI/SNF_Brm, SWI/SNF-like_EPAFa, WINAC, SWI/SNF-like EPAFB, SWI/SNF BRM-BRG1	#
SMARCD2	SWI/SNF related, matrix associated, actin dependent regulator of chromatin, subfamily d, member 2	Chromatin remodeling cofactor	#	BAF, PBAF, SWI/SNF_Brg1(I), SWI/SNF_Brm, SWI/SNF-like EPAFB, bBAF, SWI/SNF BRM-BRG1	#
SMARCD3	SWI/SNF related, matrix associated, actin dependent regulator of chromatin, subfamily d, member 3	Chromatin remodeling cofactor	#	BAF, nBAF, npBAF, PBAF, SWI/SNF_Brg1(I), SWI/SNF_Brm, SWI/SNF BRM-BRG1	#
SMARCE1	SWI/SNF related, matrix associated, actin dependent regulator of chromatin, subfamily e, member 1	Chromatin remodeling cofactor	#	BAF, nBAF, npBAF, PBAF, SWI/SNF_Brg1(I), SWI/SNF_Brg1(II), SWI/SNF_Brm, SWI/SNF-like_EPAFa, WINAC, SWI/SNF-like EPAFB, bBAF	#
SMEK1	SMEK homolog 1, suppressor of mek1 (Dictyostelium)	Histone modification erase cofactor	Histone phosphorylation	PPP4C-PPP4R2-PPP4R3A	H2AFX
SMEK2	SMEK homolog 2, suppressor of mek1 (Dictyostelium)	Histone modification erase cofactor	Histone phosphorylation	#	H2AFX
SMYD1	SET and MYND domain containing 1	Histone modification write	Histone methylation	#	H3K4
SMYD2	SET and MYND domain containing 2	Histone modification write	Histone methylation	#	H3K4, H3K36
SMYD3	SET and MYND domain containing 3	Histone modification write	Histone methylation	#	H3K4, H3K5
SMYD4	SET and MYND domain containing 4	Histone modification erase cofactor	Histone acetylation	#	#
SNAI2	snail family zinc finger 2	Histone modification erase cofactor	#	#	#
SP1	Sp1 transcription factor	Chromatin remodeling, TF	TF activator, TF repressor	CREST-BRG1	DNA motif
SP100	SP100 nuclear antigen	Chromatin remodeling cofactor	#	#	#
SP140	SP140 nuclear body protein	Histone modification read, TF	#	#	H3
SPEN	spen family transcriptional repressor	Histone modification erase cofactor, TF	Histone acetylation, TF activator, TF repressor	#	#
SPOP	speckle-type POZ protein	Histone modification write	Histone ubiquitination	#	MacroH2A1
SRCAP	Snf2-related CREBBP activator protein	Chromatin remodeling, Histone modification erase	Histone acetylation	NuA4-related complex, SRCAP	H2A.Z
SRSF1	serine/arginine-rich splicing factor 1	RNA modification	#	#	#
SRSF3	serine/arginine-rich splicing factor 3	RNA modification	#	#	#
SS18L1	synovial sarcoma translocation gene on chromosome 18-like 1	Chromatin remodeling	#	CREST-BRG1	#
SS18L2	synovial sarcoma translocation gene on chromosome 18-like 2	Chromatin remodeling	#	#	#
SSRP1	structure specific recognition protein 1	Chromatin remodeling	#	FACT	H3, H4
STK4	serine/threonine kinase 4	Histone modification write	Histone phosphorylation	#	H2AS14
SUDS3	suppressor of defective silencing 3 homolog (S. cerevisiae)	Histone modification erase cofactor	Histone acetylation	mSin3A	#
SUPT16H	suppressor of Ty 16 homolog (S. cerevisiae)	Histone modification read	#	WINAC, FACT	H2A, H2B
SUPT3H	suppressor of Ty 3 homolog (S. cerevisiae)	Histone modification write cofactor	Histone acetylation	PCAF, SAGA, STAGA	#
SUPT6H	suppressor of Ty 6 homolog (S. cerevisiae)	Histone modification erase cofactor	Histone methylation	#	#
SUPT7L	suppressor of Ty 7 (S. cerevisiae)-like	Histone chaperone	#	TFTC-HAT, STAGA	#
SUV39H1	suppressor of variegation 3-9 homolog 1 (Drosophila)	Histone modification write, Histone modification write	Histone methylation, Histone phosphorylation	eNoSc	H3S10, H3K9me1, H4
SUV39H2	suppressor of variegation 3-9 homolog 2 (Drosophila)	Histone modification write	Histone methylation	#	H3K9me1
SUV420H1	suppressor of variegation 4-20 homolog 1 (Drosophila)	Histone modification write	Histone methylation	#	H4K20
SUV420H2	suppressor of variegation 4-20 homolog 2 (Drosophila)	Histone modification write	Histone methylation	#	H4K20
SUZ12	SUZ12 polycomb repressive complex 2 subunit	Histone modification write cofactor, Histone modification write cofactor, Polycomb group (PcG) protein, TF	Histone methylation, Histone ubiquitination, TF repressor	PRC2	DNA motif
SYNCRIP	synaptotagmin binding, cytoplasmic RNA interacting protein	RNA modification	mRNA editing	APOB_mRNA_editosome	mRNA
TADA1	transcriptional adaptor 1	Histone chaperone	#	STAGA	H2A
TADA2A	transcriptional adaptor 2A	Histone modification read, TF	TF activator	PCAF, ATAC	H3
TADA2B	transcriptional adaptor 2B	Histone modification write cofactor	Histone acetylation	TFTC-HAT	#
TADA3	transcriptional adaptor 3	Histone modification write cofactor	Histone acetylation	PCAF, TFTC-HAT, ATAC, STAGA	#
TAF1	TAF1 RNA polymerase II, TATA box binding protein (TBP)-associated factor, 250kDa	Histone modification write	Histone acetylation	CHD8, MLL2/3, MLL4/WBP7	H3, H4
TAF10	TAF10 RNA polymerase II, TATA box binding protein (TBP)-associated factor, 30kDa	Histone chaperone, Histone modification write	Histone acetylation	PCAF, TFTC-HAT, SAGA, STAGA	H3, H4
TAF12	TAF12 RNA polymerase II, TATA box binding protein (TBP)-associated factor, 20kDa	Histone chaperone, Histone modification write	Histone acetylation	PCAF, STAGA	#
TAF1L	TAF1 RNA polymerase II, TATA box binding protein (TBP)-associated factor, 210kDa-like	Histone modification read	#	#	H1.4ac, H2Aac, H2Bac, H3ac, H4ac
TAF2	TAF2 RNA polymerase II, TATA box binding protein (TBP)-associated factor, 150kDa	TF	#	TFTC-HAT	DNA motif
TAF3	TAF3 RNA polymerase II, TATA box binding protein (TBP)-associated factor, 140kDa	Histone modification read	#	#	H3K4me
TAF4	TAF4 RNA polymerase II, TATA box binding protein (TBP)-associated factor, 135kDa	Histone chaperone	#	TFTC-HAT, CHD8, MLL2/3, MLL4/WBP7	#
TAF5	TAF5 RNA polymerase II, TATA box binding protein (TBP)-associated factor, 100kDa	Histone modification write cofactor	Histone acetylation	TFTC-HAT	#
TAF5L	TAF5-like RNA polymerase II, p300/CBP-associated factor (PCAF)-associated factor, 65kDa	Histone modification write cofactor	Histone acetylation	PCAF, TFTC-HAT, STAGA	#
TAF6	TAF6 RNA polymerase II, TATA box binding protein (TBP)-associated factor, 80kDa	Histone chaperone	#	TFTC-HAT, CHD8, MLL2/3, MLL4/WBP7	#
TAF6L	TAF6-like RNA polymerase II, p300/CBP-associated factor (PCAF)-associated factor, 65kDa	Histone chaperone	#	PCAF, TFTC-HAT, STAGA	#
TAF7	TAF7 RNA polymerase II, TATA box binding protein (TBP)-associated factor, 55kDa	Histone modification write cofactor, Histone modification write cofactor	Histone methylation, Histone acetylation	CHD8, MLL2/3, MLL4/WBP7	#
TAF8	TAF8 RNA polymerase II, TATA box binding protein (TBP)-associated factor, 43kDa	Histone chaperone	#	#	#
TAF9	TAF9 RNA polymerase II, TATA box binding protein (TBP)-associated factor, 32kDa	Histone chaperone	#	PCAF, STAGA, CHD8, MLL2/3, MLL4/WBP7	#
TAF9B	TAF9B RNA polymerase II, TATA box binding protein (TBP)-associated factor, 31kDa	Histone chaperone	#	TFTC-HAT	#
TBL1XR1	transducin (beta)-like 1 X-linked receptor 1	#	#	#	#
TDG	thymine-DNA glycosylase	DNA modification	DNA hydroxymethylation	#	G:U, G:T, G:hmU
TDRD3	tudor domain containing 3	Histone modification read	#	#	H3R17me2a, H4R3me2a
TDRD7	tudor domain containing 7	Histone modification read	#	#	H3K9
TDRKH	tudor and KH domain containing	RNA modification	#	#	piRNA
TET1	tet methylcytosine dioxygenase 1	DNA modification	DNA hydroxymethylation	#	mC
TET2	tet methylcytosine dioxygenase 2	DNA modification	DNA hydroxymethylation	#	mC
TET3	tet methylcytosine dioxygenase 3	DNA modification	DNA hydroxymethylation	#	mC
TEX10	testis expressed 10	Histone modification write cofactor, Histone modification write cofactor	Histone methylation, Histone acetylation	CHD8, MLL2/3, MLL4/WBP7	#
TFDP1	transcription factor Dp-1	Histone modification	#	RING2-L3MBTL2	#
TFPT	TCF3 (E2A) fusion partner (in childhood Leukemia)	Chromatin remodeling cofactor, DNA modification	DNA hydroxymethylation	Ino80	#
TLE1	transducin-like enhancer of split 1 (E(sp1) homolog, Drosophila)	Chromatin remodeling, Histone modification cofactor	#	#	H3
TLE2	transducin-like enhancer of split 2	Histone modification cofactor	#	#	H3
TLE4	transducin-like enhancer of split 4	Histone modification erase cofactor, TF	#	#	H3ac, H4ac
TLK1	tousled-like kinase 1	Histone modification write	Histone phosphorylation	#	H3S10
TLK2	tousled-like kinase 2	Histone modification write	Histone phosphorylation	#	#
TNP1	transition protein 1 (during histone to protamine replacement)	Chromatin remodeling	#	#	#
TNP2	transition protein 2 (during histone to protamine replacement)	Chromatin remodeling	#	#	#
TONSL	tonsoku-like, DNA repair protein	Chromatin remodeling	#	#	#
TOP2A	topoisomerase (DNA) II alpha 170kDa	Chromatin remodeling	#	#	DNA
TOP2B	topoisomerase (DNA) II beta 180kDa	Chromatin remodeling	#	WINAC	#
TP53	tumor protein p53	Histone modification write cofactor, TF	Histone acetylation, TF activator, TF repressor	#	H3
TP53BP1	tumor protein p53 binding protein 1	Histone modification read	#	#	H4K79me2, H4K20me2
TRIM16	tripartite motif containing 16	Histone modification write	Histone acetylation	#	#
TRIM24	tripartite motif containing 24	Histone modification read	#	#	H3K4, H3K23ac
TRIM27	tripartite motif containing 27	Histone modification erase cofactor	Histone acetylation	#	#
TRIM28	tripartite motif containing 28	Histone modification read	#	#	H3
TRIM33	tripartite motif containing 33	Histone modification read	#	#	H3K9me3, H3K18ac
TRRAP	transformation/transcription domain-associated protein	Histone modification write cofactor	Histone acetylation	SWR, PCAF, TFTC-HAT, NuA4, SAGA, NuA4-related complex, STAGA	#
TSSK6	testis-specific serine kinase 6	Histone modification write	Histone phosphorylation	#	H1, H2A, H2AX, H3
TTK	TTK protein kinase	Histone modification write cofactor	Histone phosphorylation	#	H2AT120
TYW5	tRNA-yW synthesizing protein 5	RNA modification	#	#	#
UBE2A	ubiquitin-conjugating enzyme E2A	Histone modification write	Histone ubiquitination	#	H2A, H2BK120
UBE2B	ubiquitin-conjugating enzyme E2B	Histone modification write	Histone ubiquitination	#	H2A, H2BK121
UBE2D1	ubiquitin-conjugating enzyme E2D 1	Histone modification write	Histone ubiquitination	#	H2BK48
UBE2D3	ubiquitin-conjugating enzyme E2D 3	Histone modification write	Histone ubiquitination	#	H2AK119
UBE2E1	ubiquitin-conjugating enzyme E2E 1	Histone modification write	Histone ubiquitination	#	H2BK120
UBE2H	ubiquitin-conjugating enzyme E2H	Histone modification write	Histone ubiquitination	#	H2A, H2B
UBE2N	ubiquitin-conjugating enzyme E2N	Histone modification write	Histone ubiquitination	#	H2AX
UBE2T	ubiquitin-conjugating enzyme E2T (putative)	Histone modification write	Histone ubiquitination	#	#
UBN1	ubinuclein 1	Histone modification write cofactor	Histone methylation	#	#
UBR2	ubiquitin protein ligase E3 component n-recognin 2	Histone modification write	Histone ubiquitination	#	H2A
UBR5	ubiquitin protein ligase E3 component n-recognin 5	Chromatin remodeling, Histone modification write cofactor	Histone ubiquitination	#	H2A, H2AX
UBR7	ubiquitin protein ligase E3 component n-recognin 7 (putative)	DNA modification cofactor	DNA methylation	#	#
UCHL5	ubiquitin carboxyl-terminal hydrolase L5	Histone modification erase cofactor	Histone ubiquitination	Ino80	#
UHRF1	ubiquitin-like with PHD and ring finger domains 1	Histone modification read, Histone modification write cofactor	Histone ubiquitination	#	H3K9me3, H3R2, H3, mCG
UHRF2	ubiquitin-like with PHD and ring finger domains 2, E3 ubiquitin protein ligase	Histone modification read	#	#	H3K9me3, mCG
UIMC1	ubiquitin interaction motif containing 1	Histone modification read	#	BRCA1-A	H2AK63ub, H2AXK63ub, H2BK63ub
USP11	ubiquitin specific peptidase 11	Histone modification erase cofactor	Histone ubiquitination	#	#
USP12	ubiquitin specific peptidase 12	Histone modification erase	Histone ubiquitination	#	H2Aub
USP15	ubiquitin specific peptidase 15	Histone modification erase	Histone ubiquitination	#	H2BK120ub
USP16	ubiquitin specific peptidase 16	Histone modification erase	Histone ubiquitination	#	H2Aub
USP17L2	ubiquitin specific peptidase 17-like family member 2	Histone modification erase cofactor	Histone ubiquitination	#	#
USP21	ubiquitin specific peptidase 21	Histone modification erase	Histone ubiquitination	#	H2Aub
USP22	ubiquitin specific peptidase 22	Histone modification write cofactor	Histone ubiquitination	SAGA	H2Aub, H2Bub
USP3	ubiquitin specific peptidase 3	Histone modification write	Histone ubiquitination	#	H2Aub, H2Bub
USP36	ubiquitin specific peptidase 36	Histone modification write cofactor	Histone ubiquitination	#	H2Bub
USP44	ubiquitin specific peptidase 44	Histone modification erase	Histone ubiquitination	#	H2Bub1
USP46	ubiquitin specific peptidase 46	Histone modification erase	Histone ubiquitination	#	H2Aub
USP49	ubiquitin specific peptidase 49	Histone modification erase	Histone ubiquitination	#	H2Bub
USP7	ubiquitin specific peptidase 7 (herpes virus-associated)	Histone modification erase, DNA modification cofactor	Histone ubiquitination, DNA methylation	BCOR	H2Bub
UTY	ubiquitously transcribed tetratricopeptide repeat containing, Y-linked	Histone modification erase	Histone ubiquitination	#	H3K27me
VDR	vitamin D (1,25- dihydroxyvitamin D3) receptor	Chromatin remodeling cofactor, TF	#	#	H2BK12ac, H3K14ac, H4K16ac
VPS72	vacuolar protein sorting 72 homolog (S. cerevisiae)	Histone modification write cofactor	Histone acetylation	NuA4, NuA4-related complex	#
VRK1	vaccinia related kinase 1	Histone modification write	Histone phosphorylation	#	H3S10, H3T3
WAC	WW domain containing adaptor with coiled-coil	Histone modification write cofactor	Histone ubiquitination	#	#
WDR5	WD repeat domain 5	Histone modification read	#	ATAC, NSL, RING2-L3MBTL2, COMPASS, Menin-associated_HMT, MLL-HCF, CHD8, MLL2/3, COMPASS-like MLL1,2, MLL4/WBP7, COMPASS-like MLL3,4	H3K4, H3K4me1, H3K4me2, H3K4me3
WDR77	WD repeat domain 77	Histone modification write	Histone methylation	methylosome	H2A, H4
WDR82	WD repeat domain 82	Histone modification write cofactor	Histone methylation	COMPASS	#
WHSC1	Wolf-Hirschhorn syndrome candidate 1	Histone modification write	Histone methylation	#	H3K27
WHSC1L1	Wolf-Hirschhorn syndrome candidate 1-like 1	Chromatin remodeling cofactor, TF	#	#	H3K4, H3K27
WSB2	WD repeat and SOCS box containing 2	Histone modification write	Histone ubiquitination	#	#
YAF2	YY1 associated factor 2	Chromatin remodeling cofactor	#	BCOR, RING2-L3MBTL2, RING2-FBRS	#
YEATS2	YEATS domain containing 2	Histone chaperone	#	ATAC	#
YEATS4	YEATS domain containing 4	Histone modification write cofactor	Histone acetylation	NuA4, NuA4-related complex, SRCAP	#
YWHAB	tyrosine 3-monooxygenase/tryptophan 5-monooxygenase activation protein, beta	Histone modification erase cofactor	Histone acetylation	#	#
YWHAE	tyrosine 3-monooxygenase/tryptophan 5-monooxygenase activation protein, epsilon	Histone modification erase cofactor	Histone acetylation	#	#
YWHAZ	tyrosine 3-monooxygenase/tryptophan 5-monooxygenase activation protein, zeta	Histone modification read	#	#	H3
YY1	YY1 transcription factor	Chromatin remodeling cofactor, TF	TF repressor	Ino80	DNA motif
ZBTB16	zinc finger and BTB domain containing 16	Histone modification erase cofactor	Histone acetylation	#	#
ZBTB33	zinc finger and BTB domain containing 33	Histone modification write cofactor, Histone modification erase cofactor, TF	Histone acetylation, Histone methylation, TF repressor	#	CG, mCG, DNA motif
ZBTB7C	zinc finger and BTB domain containing 7C	Histone modification cofactor	#	#	#
ZCWPW1	zinc finger, CW type with PWWP domain 1	Histone modification read	#	#	H3K4me
ZFP57	ZFP57 zinc finger protein	TF	TF repressor	#	mC, DNA motif
ZGPAT	zinc finger, CCCH-type with G patch domain	TF	TF repressor	#	DNA motif
ZHX1	zinc fingers and homeoboxes 1	Chromatin remodeling, Histone modification write cofactor	Histone acetylation, Histone methylation	#	#
ZMYM2	zinc finger, MYM-type 2	Histone modification erase cofactor, TF	Histone acetylation	BHC, LSD-CoREST	DNA motif
ZMYM3	zinc finger, MYM-type 3	Histone modification erase cofactor	Histone acetylation	BHC	#
ZMYND11	zinc finger, MYND-type containing 11	Histone modification read	Histone methylation	#	H3.3K36me3
ZMYND8	zinc finger, MYND-type containing 8	Histone modification erase cofactor	Histone acetylation	#	#
ZNF217	zinc finger protein 217	Histone modification erase cofactor, TF	Histone acetylation, TF repressor	BHC, LSD-CoREST	#
ZNF516	zinc finger protein 516	Histone modification erase cofactor, TF	Histone acetylation, TF repressor	LSD-CoREST	#
ZNF532	zinc finger protein 532	Histone modification erase cofactor	Histone acetylation	#	#
ZNF541	zinc finger protein 541	Chromatin remodeling	#	#	#
ZNF592	zinc finger protein 592	Histone modification erase cofactor	Histone acetylation	#	#
ZNF687	zinc finger protein 687	Histone modification erase cofactor	Histone acetylation	#	#
ZNF711	zinc finger protein 711	Histone modification erase cofactor	Histone acetylation	#	#
ZNHIT1	zinc finger, HIT-type containing 1	Chromatin remodeling cofactor, Histone modification erase cofactor	Histone acetylation	SRCAP	#
ZRANB3	zinc finger, RAN-binding domain containing 3	Chromatin remodeling, Histone modification read cofactor	Histone methylation	#	#
ZZZ3	zinc finger, ZZ-type containing 3	Histone modification read	#	ATAC	#
